# Supplementary material for: 3-[(2-Chloro-1,3-thia­zol-5-yl)meth­yl]-5-methyl-1,3,5-oxadiazinan-4-one
Source: Acta Crystallogr Sect E Struct Rep Online. 2012 Oct 13;68(Pt 11):o3109. doi: 10.1107/S1600536812042031 (PMC3515215; doi:10.1107/S1600536812042031)
Supplement: Supplementary file 1 [file e-68-o3109-sup1.cif]

##############################################################################
#                                                                            #
# This CIF contains the data in a paper accepted for publication in          #
# Acta Crystallographica Section E. It conforms to the requirements of       #
# Notes for Authors for Acta Crystallographica Section E, and has been       #
# peer reviewed under the auspices of the IUCr Commission on Journals.       #
#                                                                            #
# Full details of the Crystallographic Information File format               #
# are given in the paper "The Crystallographic Information File (CIF):       #
# a New Standard Archive File for Crystallography" by S. R. Hall, F. H.      #
# Allen and I. D. Brown [Acta Cryst. (1991), A47, 655-685].                  #
#                                                                            #
# The current version of the core CIF dictionary is obtainable from          #
# ftp://ftp.iucr.org/pub/cif_core.dic.                                       #
#                                                                            #
# Software is freely available for graphical display of the structure(s)     #
# in this CIF. For information consult the CIF software page                 #
# http://www.iucr.org/resources/cif/software.                                #
#                                                                            #
# This file may be used for bona fide research purposes within the           #
# scientific community so long as proper attribution is given to the journal # 
# article from which it was obtained.                                        #
#                                                                            #
##############################################################################
data_I
_audit_creation_method     SHELXL-97
_chemical_name_systematic
;
3-[(2-Chloro-1,3-thiazol-5-yl)methyl]-5-methyl-1,3,5-oxadiazinan-4-one
;
_chemical_name_common     ?
_chemical_formula_moiety     'C8 H10 Cl N3 O2 S'
_chemical_formula_sum     'C8 H10 Cl N3 O2 S'
_chemical_formula_iupac     'C8 H10 Cl N3 O2 S'
_chemical_formula_weight     247.70
_chemical_melting_point     ?
_symmetry_cell_setting     orthorhombic
_symmetry_space_group_name_H-M     'P 21 21 21'
_symmetry_space_group_name_Hall     'P 2ac 2ab'
loop_
    _symmetry_equiv_pos_as_xyz
    'x, y, z'
    '-x+1/2, -y, z+1/2'
    '-x, y+1/2, -z+1/2'
    'x+1/2, -y+1/2, -z'
_cell_length_a     4.6141(2)
_cell_length_b     11.7335(4)
_cell_length_c     20.1460(8)
_cell_angle_alpha     90.00
_cell_angle_beta     90.00
_cell_angle_gamma     90.00
_cell_volume     1090.70(7)
_cell_formula_units_Z     4
_cell_measurement_reflns_used     11280
_cell_measurement_theta_min     3.47
_cell_measurement_theta_max     29.00
_cell_measurement_temperature     293(2)
_exptl_crystal_description     needle
_exptl_crystal_colour     white
_exptl_crystal_size_max     0.3
_exptl_crystal_size_mid     0.2
_exptl_crystal_size_min     0.2
_exptl_crystal_density_diffrn     1.508
_exptl_crystal_density_meas     ?
_exptl_crystal_density_method     'not measured'
_exptl_crystal_F_000     512
_exptl_absorpt_coefficient_mu     0.525
_exptl_absorpt_correction_type     multi-scan
_exptl_absorpt_process_details     '(CrysAlis PRO; Oxford Diffraction, 2010)'
_exptl_absorpt_correction_T_min     0.925
_exptl_absorpt_correction_T_max     1.000
_exptl_special_details
;
<i>CrysAlis PRO</i>, Oxford Diffraction Ltd., Version 1.171.34.40 (release
27--08-2010 CrysAlis171. NET) (compiled Aug 27 2010,11:50:40) Empirical
absorption correction using spherical harmonics, implemented in SCALE3 ABSPACK
scaling algorithm.
;
_diffrn_ambient_temperature     293(2)
_diffrn_radiation_type     MoK\a
_diffrn_radiation_wavelength     0.71073
_diffrn_radiation_source     'fine-focus sealed tube'
_diffrn_radiation_monochromator     graphite
_diffrn_measurement_device_type     'Oxford Diffraction Xcalibur Sapphire3'
_diffrn_measurement_method     'omega scan'
_diffrn_detector_area_resol_mean     16.1049
_diffrn_reflns_number     22323
_diffrn_reflns_av_R_equivalents     0.0344
_diffrn_reflns_av_sigmaI/netI     0.0161
_diffrn_reflns_theta_min     3.47
_diffrn_reflns_theta_max     25.99
_diffrn_reflns_theta_full     25.99
_diffrn_measured_fraction_theta_max     0.998
_diffrn_measured_fraction_theta_full     0.998
_diffrn_reflns_limit_h_min     -5
_diffrn_reflns_limit_h_max     5
_diffrn_reflns_limit_k_min     -14
_diffrn_reflns_limit_k_max     14
_diffrn_reflns_limit_l_min     -24
_diffrn_reflns_limit_l_max     24
_diffrn_standards_number     0
_diffrn_standards_interval_count     0
_diffrn_standards_interval_time     0
_diffrn_standards_decay_%     .
_refine_special_details
;
Refinement of <i>F</i>^2^ against ALL reflections. The weighted <i>R</i>-factor
<i>wR</i> and goodness of fit <i>S</i> are based on <i>F</i>^2^, conventional
<i>R</i>-factors <i>R</i> are based on <i>F</i>, with <i>F</i> set to zero for
negative <i>F</i>^2^. The threshold expression of <i>F</i>^2^ >
\s(<i>F</i>^2^) is used only for calculating <i>R</i>-factors(gt) <i>etc</i>.
and is not relevant to the choice of reflections for refinement.
<i>R</i>-factors based on <i>F</i>^2^ are statistically about twice as large
as those based on <i>F</i>, and <i>R</i>- factors based on ALL data will be
even larger.
;
_reflns_number_total     2147
_reflns_number_gt     1974
_reflns_threshold_expression     >2sigma(I)
_refine_ls_structure_factor_coef     Fsqd
_refine_ls_matrix_type     full
_refine_ls_R_factor_all     0.0361
_refine_ls_R_factor_gt     0.0314
_refine_ls_wR_factor_gt     0.0778
_refine_ls_wR_factor_ref     0.0810
_refine_ls_goodness_of_fit_ref     1.068
_refine_ls_restrained_S_all     1.068
_refine_ls_number_reflns     2147
_refine_ls_number_parameters     137
_refine_ls_number_restraints     0
_refine_ls_hydrogen_treatment     constr
_refine_ls_weighting_scheme     calc
_refine_ls_weighting_details
         'calc w=1/[\s^2^(Fo^2^)+(0.0399P)^2^+0.2799P] where P=(Fo^2^+2Fc^2^)/3'
_atom_sites_solution_hydrogens     geom
_atom_sites_solution_primary     direct
_atom_sites_solution_secondary     difmap
_refine_ls_shift/su_max     0.001
_refine_ls_shift/su_mean     0.000
_refine_diff_density_max     0.223
_refine_diff_density_min     -0.158
_refine_ls_extinction_method     none
_refine_ls_extinction_coef     ?
_refine_ls_abs_structure_details     'Flack (1983), 856 Friedel pairs'
_refine_ls_abs_structure_Flack     0.04(9)
loop_
    _atom_type_symbol
    _atom_type_description
    _atom_type_scat_dispersion_real
    _atom_type_scat_dispersion_imag
    _atom_type_scat_source
    'C' 'C' 0.0033 0.0016
                         'International Tables Vol C Tables 4.2.6.8 and 6.1.1.4'
    'H' 'H' 0.0000 0.0000
                         'International Tables Vol C Tables 4.2.6.8 and 6.1.1.4'
    'N' 'N' 0.0061 0.0033
                         'International Tables Vol C Tables 4.2.6.8 and 6.1.1.4'
    'O' 'O' 0.0106 0.0060
                         'International Tables Vol C Tables 4.2.6.8 and 6.1.1.4'
    'S' 'S' 0.1246 0.1234
                         'International Tables Vol C Tables 4.2.6.8 and 6.1.1.4'
    'Cl' 'Cl' 0.1484 0.1585
                         'International Tables Vol C Tables 4.2.6.8 and 6.1.1.4'
_computing_data_collection     'CrysAlis PRO  (Oxford Diffraction, 2010)'
_computing_cell_refinement     'CrysAlis PRO  (Oxford Diffraction, 2010)'
_computing_data_reduction     'CrysAlis PRO  (Oxford Diffraction, 2010)'
_computing_structure_solution     'SHELXS97 (Sheldrick, 2008)'
_computing_structure_refinement     'SHELXL97 (Sheldrick, 2008)'
_computing_molecular_graphics     'ORTEP3 (Farrugia, 1997)'
_computing_publication_material     'PLATON (Spek, 2009)'
loop_
    _atom_site_type_symbol
    _atom_site_label
    _atom_site_fract_x
    _atom_site_fract_y
    _atom_site_fract_z
    _atom_site_U_iso_or_equiv
    _atom_site_adp_type
    _atom_site_calc_flag
    _atom_site_refinement_flags
    _atom_site_occupancy
    _atom_site_symmetry_multiplicity
    _atom_site_disorder_assembly
    _atom_site_disorder_group
    S S1 0.29172(13) 0.85031(5) 0.83926(3) 0.04611(15) Uani d . 1 1 . .
    Cl Cl1 0.64157(15) 0.83860(6) 0.96232(3) 0.0642(2) Uani d . 1 1 . .
    O O1 0.4809(4) 1.08899(16) 0.64448(10) 0.0653(5) Uani d . 1 1 . .
    C C2 0.2262(7) 1.1021(2) 0.68003(16) 0.0668(8) Uani d . 1 1 . .
    H H2A 0.0844 1.1412 0.6527 0.080 Uiso calc R 1 1 . .
    H H2B 0.2630 1.1487 0.7189 0.080 Uiso calc R 1 1 . .
    N N3 0.1108(5) 0.99332(17) 0.70052(10) 0.0512(5) Uani d . 1 1 . .
    C C4 0.1836(6) 0.8940(2) 0.67011(12) 0.0516(6) Uani d . 1 1 . .
    N N5 0.3433(6) 0.90503(19) 0.61443(11) 0.0640(6) Uani d . 1 1 . .
    C C6 0.4364(9) 1.0158(3) 0.59173(14) 0.0778(9) Uani d . 1 1 . .
    H H6A 0.6149 1.0079 0.5667 0.093 Uiso calc R 1 1 . .
    H H6B 0.2905 1.0475 0.5624 0.093 Uiso calc R 1 1 . .
    C C7 -0.0657(6) 0.9905(3) 0.76014(14) 0.0613(7) Uani d . 1 1 . .
    H H7A -0.2048 0.9289 0.7564 0.074 Uiso calc R 1 1 . .
    H H7B -0.1734 1.0613 0.7634 0.074 Uiso calc R 1 1 . .
    O O7 0.1066(5) 0.80128(15) 0.69297(10) 0.0744(6) Uani d . 1 1 . .
    C C8 0.4470(9) 0.8075(3) 0.57872(19) 0.0975(12) Uani d . 1 1 . .
    H H8A 0.3872 0.7392 0.6012 0.146 Uiso calc R 1 1 . .
    H H8B 0.6547 0.8098 0.5765 0.146 Uiso calc R 1 1 . .
    H H8C 0.3684 0.8080 0.5346 0.146 Uiso calc R 1 1 . .
    C C9 0.1052(5) 0.9747(2) 0.82176(12) 0.0494(6) Uani d . 1 1 . .
    C C10 0.4123(5) 0.9127(2) 0.91085(12) 0.0484(6) Uani d . 1 1 . .
    N N11 0.3276(6) 1.01443(19) 0.92255(12) 0.0692(7) Uani d . 1 1 . .
    C C12 0.1516(7) 1.0488(2) 0.87096(15) 0.0680(8) Uani d . 1 1 . .
    H H12 0.0683 1.1210 0.8704 0.082 Uiso calc R 1 1 . .
loop_
    _atom_site_aniso_label
    _atom_site_aniso_U_11
    _atom_site_aniso_U_22
    _atom_site_aniso_U_33
    _atom_site_aniso_U_12
    _atom_site_aniso_U_13
    _atom_site_aniso_U_23
    S1 0.0529(3) 0.0353(2) 0.0501(3) 0.0000(2) 0.0022(2) 0.0000(2)
    Cl1 0.0651(4) 0.0728(4) 0.0546(4) -0.0027(4) -0.0063(3) 0.0091(3)
    O1 0.0633(11) 0.0579(11) 0.0748(12) -0.0128(9) -0.0003(10) 0.0120(10)
    C2 0.0732(18) 0.0395(12) 0.088(2) 0.0011(13) 0.0047(16) 0.0129(13)
    N3 0.0552(12) 0.0421(10) 0.0563(12) -0.0002(9) 0.0042(10) 0.0105(9)
    C4 0.0570(13) 0.0446(11) 0.0533(14) -0.0083(11) -0.0123(13) 0.0084(11)
    N5 0.0871(17) 0.0551(13) 0.0499(12) -0.0056(13) 0.0064(12) -0.0020(10)
    C6 0.102(3) 0.079(2) 0.0529(17) -0.0165(19) 0.0084(16) 0.0135(15)
    C7 0.0480(14) 0.0691(16) 0.0669(17) 0.0082(13) 0.0019(12) 0.0110(14)
    O7 0.1021(17) 0.0435(9) 0.0775(13) -0.0221(11) -0.0017(13) 0.0082(9)
    C8 0.121(3) 0.089(2) 0.083(2) 0.003(2) 0.011(2) -0.025(2)
    C9 0.0472(13) 0.0450(12) 0.0561(14) 0.0058(10) 0.0112(11) 0.0061(11)
    C10 0.0505(13) 0.0459(13) 0.0487(13) -0.0061(11) 0.0058(11) 0.0009(10)
    N11 0.0892(19) 0.0501(12) 0.0683(15) 0.0053(13) 0.0002(14) -0.0144(11)
    C12 0.087(2) 0.0429(14) 0.0741(19) 0.0176(14) 0.0026(17) -0.0061(12)
_geom_special_details
;
All e.s.d.'s (except the e.s.d. in the dihedral angle between two l.s. planes)
are estimated using the full covariance matrix. The cell e.s.d.'s are taken
into account individually in the estimation of e.s.d.'s in distances, angles
and torsion angles; correlations between e.s.d.'s in cell parameters are only
used when they are defined by crystal symmetry. An approximate (isotropic)
treatment of cell e.s.d.'s is used for estimating e.s.d.'s involving l.s.
planes.
;
loop_
    _geom_bond_atom_site_label_1
    _geom_bond_atom_site_label_2
    _geom_bond_site_symmetry_2
    _geom_bond_distance
    _geom_bond_publ_flag
    S1 C10 . 1.710(2) ?
    S1 C9 . 1.731(2) ?
    Cl1 C10 . 1.718(3) ?
    O1 C6 . 1.382(4) ?
    O1 C2 . 1.385(4) ?
    C2 N3 . 1.443(3) ?
    C2 H2A . 0.9700 ?
    C2 H2B . 0.9700 ?
    N3 C4 . 1.359(3) ?
    N3 C7 . 1.452(3) ?
    C4 O7 . 1.233(3) ?
    C4 N5 . 1.348(3) ?
    N5 C8 . 1.434(4) ?
    N5 C6 . 1.443(4) ?
    C6 H6A . 0.9700 ?
    C6 H6B . 0.9700 ?
    C7 C9 . 1.482(4) ?
    C7 H7A . 0.9700 ?
    C7 H7B . 0.9700 ?
    C8 H8A . 0.9600 ?
    C8 H8B . 0.9600 ?
    C8 H8C . 0.9600 ?
    C9 C12 . 1.336(4) ?
    C10 N11 . 1.278(3) ?
    N11 C12 . 1.379(4) ?
    C12 H12 . 0.9300 ?
loop_
    _geom_angle_atom_site_label_1
    _geom_angle_atom_site_label_2
    _geom_angle_atom_site_label_3
    _geom_angle_site_symmetry_1
    _geom_angle_site_symmetry_3
    _geom_angle
    _geom_angle_publ_flag
    C10 S1 C9 . . 88.42(12) ?
    C6 O1 C2 . . 109.9(2) ?
    O1 C2 N3 . . 111.3(2) ?
    O1 C2 H2A . . 109.4 ?
    N3 C2 H2A . . 109.4 ?
    O1 C2 H2B . . 109.4 ?
    N3 C2 H2B . . 109.4 ?
    H2A C2 H2B . . 108.0 ?
    C4 N3 C2 . . 122.6(2) ?
    C4 N3 C7 . . 119.5(2) ?
    C2 N3 C7 . . 117.6(2) ?
    O7 C4 N5 . . 123.6(2) ?
    O7 C4 N3 . . 121.1(2) ?
    N5 C4 N3 . . 115.3(2) ?
    C4 N5 C8 . . 121.5(3) ?
    C4 N5 C6 . . 120.9(2) ?
    C8 N5 C6 . . 117.4(3) ?
    O1 C6 N5 . . 111.1(2) ?
    O1 C6 H6A . . 109.4 ?
    N5 C6 H6A . . 109.4 ?
    O1 C6 H6B . . 109.4 ?
    N5 C6 H6B . . 109.4 ?
    H6A C6 H6B . . 108.0 ?
    N3 C7 C9 . . 113.4(2) ?
    N3 C7 H7A . . 108.9 ?
    C9 C7 H7A . . 108.9 ?
    N3 C7 H7B . . 108.9 ?
    C9 C7 H7B . . 108.9 ?
    H7A C7 H7B . . 107.7 ?
    N5 C8 H8A . . 109.5 ?
    N5 C8 H8B . . 109.5 ?
    H8A C8 H8B . . 109.5 ?
    N5 C8 H8C . . 109.5 ?
    H8A C8 H8C . . 109.5 ?
    H8B C8 H8C . . 109.5 ?
    C12 C9 C7 . . 128.7(2) ?
    C12 C9 S1 . . 108.5(2) ?
    C7 C9 S1 . . 122.7(2) ?
    N11 C10 S1 . . 117.1(2) ?
    N11 C10 Cl1 . . 123.4(2) ?
    S1 C10 Cl1 . . 119.52(14) ?
    C10 N11 C12 . . 108.3(2) ?
    C9 C12 N11 . . 117.6(2) ?
    C9 C12 H12 . . 121.2 ?
    N11 C12 H12 . . 121.2 ?
loop_
    _geom_torsion_atom_site_label_1
    _geom_torsion_atom_site_label_2
    _geom_torsion_atom_site_label_3
    _geom_torsion_atom_site_label_4
    _geom_torsion_site_symmetry_1
    _geom_torsion_site_symmetry_2
    _geom_torsion_site_symmetry_3
    _geom_torsion_site_symmetry_4
    _geom_torsion
    _geom_torsion_publ_flag
    C6 O1 C2 N3 . . . . 54.5(3) ?
    O1 C2 N3 C4 . . . . -20.9(4) ?
    O1 C2 N3 C7 . . . . 152.7(2) ?
    C2 N3 C4 O7 . . . . 172.1(3) ?
    C7 N3 C4 O7 . . . . -1.3(4) ?
    C2 N3 C4 N5 . . . . -7.7(4) ?
    C7 N3 C4 N5 . . . . 178.8(2) ?
    O7 C4 N5 C8 . . . . -2.7(5) ?
    N3 C4 N5 C8 . . . . 177.2(3) ?
    O7 C4 N5 C6 . . . . -177.5(3) ?
    N3 C4 N5 C6 . . . . 2.4(4) ?
    C2 O1 C6 N5 . . . . -59.9(4) ?
    C4 N5 C6 O1 . . . . 31.4(4) ?
    C8 N5 C6 O1 . . . . -143.6(3) ?
    C4 N3 C7 C9 . . . . 85.9(3) ?
    C2 N3 C7 C9 . . . . -87.9(3) ?
    N3 C7 C9 C12 . . . . 111.4(3) ?
    N3 C7 C9 S1 . . . . -66.6(3) ?
    C10 S1 C9 C12 . . . . -0.2(2) ?
    C10 S1 C9 C7 . . . . 178.1(2) ?
    C9 S1 C10 N11 . . . . 0.3(2) ?
    C9 S1 C10 Cl1 . . . . -178.75(16) ?
    S1 C10 N11 C12 . . . . -0.2(3) ?
    Cl1 C10 N11 C12 . . . . 178.8(2) ?
    C7 C9 C12 N11 . . . . -178.0(3) ?
    S1 C9 C12 N11 . . . . 0.2(4) ?
    C10 N11 C12 C9 . . . . 0.0(4) ?
loop_
    _geom_hbond_atom_site_label_D
    _geom_hbond_atom_site_label_H
    _geom_hbond_atom_site_label_A
    _geom_hbond_site_symmetry_A
    _geom_hbond_distance_DH
    _geom_hbond_distance_HA
    _geom_hbond_distance_DA
    _geom_hbond_angle_DHA
    _geom_hbond_publ_flag
    C12 H12 O7 3_556 0.93 2.60 3.443(3) 151 yes
_iucr_refine_instructions_details
;
TITL NRL13 in P2(1)2(1)2(1)
CELL  0.71073   4.6141  11.7335  20.1460   90.000   90.000   90.000
ZERR     4.00   0.0002   0.0004   0.0008    0.000    0.000    0.000
LATT  -1
SYMM  1/2 - X, - Y, 1/2 + Z
SYMM  - X, 1/2 + Y, 1/2 - Z
SYMM  1/2 + X, 1/2 - Y, - Z
SFAC  C    H    N    O    S    CL
UNIT  32   40   12   8    4    4
MERG   2
OMIT    -3.00  52.00
FMAP   2
PLAN    5
ACTA
BOND   $H
CONF
LIST   4
L.S.   4
WGHT    0.039900    0.279900
FVAR       7.45749
S1    5    0.291724    0.850312    0.839265    11.00000    0.05290    0.03530 =
         0.05013    0.00002    0.00221    0.00004
CL1   6    0.641571    0.838597    0.962319    11.00000    0.06512    0.07282 =
         0.05458    0.00909   -0.00628   -0.00266
O1    4    0.480931    1.088992    0.644479    11.00000    0.06327    0.05786 =
         0.07481    0.01204   -0.00030   -0.01275
C2    1    0.226200    1.102095    0.680032    11.00000    0.07317    0.03950 =
         0.08784    0.01288    0.00473    0.00107
AFIX  23
H2A   2    0.084413    1.141212    0.652744    11.00000   -1.20000
H2B   2    0.262955    1.148666    0.718913    11.00000   -1.20000
AFIX   0
N3    3    0.110836    0.993318    0.700517    11.00000    0.05519    0.04205 =
         0.05629    0.01052    0.00417   -0.00017
C4    1    0.183603    0.893972    0.670113    11.00000    0.05698    0.04456 =
         0.05330    0.00842   -0.01230   -0.00835
N5    3    0.343278    0.905026    0.614431    11.00000    0.08705    0.05505 =
         0.04990   -0.00204    0.00640   -0.00564
C6    1    0.436397    1.015756    0.591733    11.00000    0.10163    0.07876 =
         0.05291    0.01354    0.00838   -0.01645
AFIX  23
H6A   2    0.614888    1.007928    0.566707    11.00000   -1.20000
H6B   2    0.290482    1.047527    0.562424    11.00000   -1.20000
AFIX   0
C7    1   -0.065669    0.990541    0.760136    11.00000    0.04799    0.06906 =
         0.06690    0.01102    0.00194    0.00821
AFIX  23
H7A   2   -0.204794    0.928899    0.756392    11.00000   -1.20000
H7B   2   -0.173400    1.061314    0.763360    11.00000   -1.20000
AFIX   0
O7    4    0.106594    0.801277    0.692972    11.00000    0.10208    0.04351 =
         0.07748    0.00818   -0.00169   -0.02213
C8    1    0.446970    0.807455    0.578718    11.00000    0.12068    0.08874 =
         0.08315   -0.02509    0.01069    0.00263
AFIX 137
H8A   2    0.387200    0.739231    0.601177    11.00000   -1.50000
H8B   2    0.654710    0.809844    0.576478    11.00000   -1.50000
H8C   2    0.368404    0.807986    0.534594    11.00000   -1.50000
AFIX   0
C9    1    0.105209    0.974715    0.821765    11.00000    0.04724    0.04500 =
         0.05608    0.00610    0.01115    0.00575
C10   1    0.412282    0.912704    0.910847    11.00000    0.05051    0.04591 =
         0.04872    0.00091    0.00577   -0.00611
N11   3    0.327611    1.014435    0.922546    11.00000    0.08915    0.05011 =
         0.06834   -0.01438    0.00020    0.00529
C12   1    0.151617    1.048812    0.870959    11.00000    0.08708    0.04290 =
         0.07415   -0.00608    0.00257    0.01762
AFIX  43
H12   2    0.068274    1.120973    0.870446    11.00000   -1.20000
HKLF    4
END
;
data_New_Global_Publ_Block
_journal_date_recd_electronic     2012-09-12
_journal_date_accepted     2012-10-08
_journal_name_full     'Acta Crystallographica, Section E'
_journal_year     2012
_journal_volume     68
_journal_issue     11
_journal_page_first     o3109
_journal_page_last     o3109
_journal_paper_category     QO
_journal_paper_doi     10.1107/S1600536812042031
_journal_coeditor_code     GK2519
_publ_contact_author_name     'Rajnikant'
_publ_contact_author_address
;
Post-Graduate Department of Physics & Electronics,
University of Jammu,
Jammu Tawi - 180 006,
India
;
_publ_contact_author_email     'rkvk.paper11@gmail.com'
_publ_contact_author_fax     '+911912432051'
_publ_contact_author_phone     '+919419194375'
_publ_section_title
;
3-[(2-Chloro-1,3-thiazol-5-yl)methyl]-5-methyl-1,3,5-oxadiazinan-4-one
;
_publ_section_title_footnote     .
loop_
    _publ_author_name
    _publ_author_footnote
    _publ_author_address
    'Kant, Rajni' .
;
X-ray Crystallography Laboratory,
Post-Graduate Department of Physics & Electronics,
University of Jammu, Jammu Tawi 180 006, India
;
    'Gupta, Vivek K.' .
;
X-ray Crystallography Laboratory,
Post-Graduate Department of Physics & Electronics,
University of Jammu, Jammu Tawi 180 006, India
;
    'Kapoor, Kamini' .
;
X-ray Crystallography Laboratory,
Post-Graduate Department of Physics & Electronics,
University of Jammu, Jammu Tawi 180 006, India
;
    'Shripanavar, Chetan S. ' .
;
National Research Centre for Grapes, Pune 412 307, India
;
    'Kaushik Banerjee' .
;
National Research Centre for Grapes, Pune 412 307, India
;
_publ_section_synopsis     .
