# Supplementary material for: 3-[(2-Chloro-1,3-thia­zol-5-yl)meth­yl]-5-methyl-1,3,5-oxadiazinan-4-one
Source: Acta Crystallogr Sect E Struct Rep Online. 2012 Oct 13;68(Pt 11):o3109. doi: 10.1107/S1600536812042031 (PMC3515215; doi:10.1107/S1600536812042031)
Supplement: Supplementary file 2 [file e-68-o3109-Isup2.hkl]

#
# h,k,l, Fc-squared, Fo-squared, sigma(Fo-squared) and status flag
#
data_I
_shelx_title ' NRL13 in P2(1)2(1)2(1)'
_shelx_refln_list_code          4
_shelx_F_calc_maximum      134.86
_exptl_crystal_F_000       512.00
_reflns_d_resolution_high  0.8109
 
loop_
 _symmetry_equiv_pos_as_xyz
 'x, y, z'
 '-x+1/2, -y, z+1/2'
 '-x, y+1/2, -z+1/2'
 'x+1/2, -y+1/2, -z'
 
_cell_length_a     4.6141
_cell_length_b    11.7335
_cell_length_c    20.1460
_cell_angle_alpha  90.000
_cell_angle_beta   90.000
_cell_angle_gamma  90.000
 
_shelx_F_squared_multiplier     1.000
 
loop_
 _refln_index_h
 _refln_index_k
 _refln_index_l
 _refln_F_squared_calc
 _refln_F_squared_meas
 _refln_F_squared_sigma
 _refln_observed_status
   2   0   0      528.82      511.92      6.14 o
   4   0   0      198.53      191.71      5.48 o
   1   1   0    15356.78    14937.68     48.81 o
   2   1   0      268.12      281.93      2.35 o
   3   1   0        6.05        6.13      0.65 o
   4   1   0       26.95       23.51      1.43 o
   5   1   0        2.44        2.56      1.99 o
   0   2   0     7513.36     8034.16     29.19 o
   1   2   0     1256.51     1367.29      6.59 o
   2   2   0      250.75      232.58      2.23 o
   3   2   0     1471.78     1464.30      7.85 o
   4   2   0       17.85       15.83      1.12 o
   5   2   0       14.11       16.27      2.43 o
   1   3   0        2.02        3.21      0.44 o
   2   3   0      212.82      225.97      2.47 o
   3   3   0      604.44      629.12      8.30 o
   4   3   0       17.01       12.20      1.18 o
   5   3   0      126.81      132.12      5.75 o
   0   4   0     1561.04     1593.88     15.77 o
   1   4   0     1230.21     1212.47      7.72 o
   2   4   0     1192.45     1224.15      6.83 o
   3   4   0       89.44       73.02      1.84 o
   4   4   0       68.06       56.00      2.55 o
   5   4   0       18.81       19.43      2.94 o
   1   5   0      125.77      121.06      1.56 o
   2   5   0       45.98       35.75      1.60 o
   3   5   0       46.16       51.47      2.14 o
   4   5   0       31.61       34.53      2.31 o
   5   5   0        2.25        0.62      1.97 o
   0   6   0     3305.79     3312.70     20.12 o
   1   6   0      579.70      654.10      6.88 o
   2   6   0      158.76      140.85      2.36 o
   3   6   0      159.08      155.76      3.67 o
   4   6   0       61.16       57.32      3.01 o
   5   6   0        0.09        1.65      2.28 o
   1   7   0       87.26       84.60      2.07 o
   2   7   0      397.45      380.83      6.49 o
   3   7   0      286.47      279.96      5.40 o
   4   7   0        4.97        3.74      1.65 o
   0   8   0      111.70      121.04      4.00 o
   1   8   0       88.59       68.92      1.94 o
   2   8   0       63.68       58.15      2.03 o
   3   8   0      154.09      172.65      4.88 o
   4   8   0        3.10        0.26      1.96 o
   1   9   0      216.29      217.77      4.40 o
   2   9   0        9.61        3.28      1.84 o
   3   9   0       71.62       76.72      3.93 o
   4   9   0       27.72       26.57      3.03 o
   0  10   0       26.09       22.14      2.67 o
   1  10   0      150.56      149.93      3.90 o
   2  10   0      253.60      257.34      6.28 o
   3  10   0       95.55      105.89      4.81 o
   4  10   0        4.06        1.58      2.68 o
   1  11   0        0.77       -0.49      1.38 o
   2  11   0       68.29       65.30      3.51 o
   3  11   0       42.84       42.11      3.54 o
   0  12   0      253.40      272.47      8.09 o
   1  12   0      152.99      134.35      4.78 o
   2  12   0        0.35        4.06      2.17 o
   3  12   0       83.63       77.13      4.61 o
   1  13   0       17.26       14.77      2.35 o
   2  13   0       33.99       45.83      3.40 o
   0  14   0       26.97       27.58      4.59 o
   1  14   0        0.41       -3.42      2.28 o
   1   0   1       41.30       60.95      0.72 o
   2   0   1      658.87      581.50      3.53 o
   3   0   1        0.06        0.12      0.42 o
   4   0   1       19.66       18.41      1.43 o
   5   0   1      103.41      119.52      5.00 o
  -5   1   1        2.25       -0.77      2.03 o
  -4   1   1       13.15       12.70      1.19 o
  -3   1   1      502.44      494.55      6.86 o
  -2   1   1      252.86      249.71      2.12 o
  -1   1   1     1786.63     1820.83      9.12 o
   1   1   1     1827.22     1855.59      8.28 o
   2   1   1      245.81      240.75      2.08 o
   3   1   1      490.92      486.74      6.67 o
   4   1   1       14.28       11.81      1.00 o
   5   1   1        2.14       -1.69      1.99 o
  -5   2   1       81.11       84.12      4.83 o
  -4   2   1       23.55       21.71      1.38 o
  -3   2   1      309.81      300.14      4.45 o
  -2   2   1      859.62      815.83      6.11 o
  -1   2   1     1103.04     1103.08      4.93 o
   0   2   1     5584.02     5905.40     22.99 o
   1   2   1     1112.60     1096.42      6.06 o
   2   2   1      862.47      814.49      4.84 o
   3   2   1      304.02      304.12      3.41 o
   4   2   1       23.11       17.54      1.21 o
   5   2   1       83.12       92.01      4.16 o
  -5   3   1        4.17        7.38      2.50 o
  -4   3   1       64.28       65.16      2.32 o
  -3   3   1      504.92      487.26      4.70 o
  -2   3   1      248.27      248.06      2.61 o
  -1   3   1     1251.34     1283.98      7.57 o
   0   3   1     1392.52     1587.33      7.05 o
   1   3   1     1261.17     1298.19      7.32 o
   2   3   1      244.50      232.47      3.49 o
   3   3   1      506.27      488.41      5.63 o
   4   3   1       65.45       64.40      2.52 o
   5   3   1        4.42        5.66      1.95 o
  -5   4   1        4.76        3.86      2.41 o
  -4   4   1       29.23       31.24      2.15 o
  -3   4   1      416.19      400.37      5.37 o
  -2   4   1      175.77      166.55      1.97 o
  -1   4   1     1938.72     2042.02     11.03 o
   0   4   1     3429.89     3581.04     19.05 o
   1   4   1     1915.60     2011.23     12.25 o
   2   4   1      178.72      176.14      2.28 o
   3   4   1      410.29      375.50      7.95 o
   4   4   1       29.87       30.09      1.99 o
   5   4   1        3.82        3.81      1.97 o
  -5   5   1        8.70        4.16      2.30 o
  -4   5   1       42.30       45.63      2.60 o
  -3   5   1      248.97      251.30      3.57 o
  -2   5   1      920.82      951.80      5.49 o
  -1   5   1      599.70      582.27      4.13 o
   0   5   1     2524.56     2675.37     18.73 o
   1   5   1      595.66      575.80      3.88 o
   2   5   1      932.22      960.58      6.29 o
   3   5   1      249.33      254.48      4.40 o
   4   5   1       44.04       46.34      2.52 o
   5   5   1        9.02        7.62      2.32 o
  -5   6   1       66.46       73.97      5.17 o
  -4   6   1       27.51       22.08      2.17 o
  -3   6   1      255.34      272.79      4.55 o
  -2   6   1      414.14      404.57      3.89 o
  -1   6   1      476.25      511.55      4.49 o
   0   6   1        2.11        0.86      0.68 o
   1   6   1      486.08      526.44      4.06 o
   2   6   1      424.31      427.90      4.57 o
   3   6   1      252.75      266.09      5.30 o
   4   6   1       28.08       22.46      1.99 o
   5   6   1       66.08       77.75      4.87 o
  -4   7   1       72.63       72.09      4.44 o
  -3   7   1      186.26      182.66      4.03 o
  -2   7   1      126.62      122.35      2.79 o
  -1   7   1      250.35      243.88      3.36 o
   0   7   1       76.75       69.51      2.08 o
   1   7   1      249.30      240.34      3.36 o
   2   7   1      125.50      111.28      2.79 o
   3   7   1      184.64      186.06      4.80 o
   4   7   1       72.38       74.54      3.55 o
  -4   8   1       52.87       49.25      5.82 o
  -3   8   1       97.26      102.27      4.22 o
  -2   8   1      129.18      122.16      2.90 o
  -1   8   1       15.36       16.90      1.11 o
   0   8   1      413.81      410.10      5.09 o
   1   8   1       16.26       15.28      1.00 o
   2   8   1      125.42      116.39      2.83 o
   3   8   1       97.73       97.58      4.21 o
   4   8   1       53.00       51.21      3.17 o
  -4   9   1       35.03       31.38      3.45 o
  -3   9   1      118.45      112.78      4.66 o
  -2   9   1       62.54       58.13      2.64 o
  -1   9   1      100.89       90.76      2.52 o
   0   9   1      160.54      146.97      2.96 o
   1   9   1      101.66      100.00      2.73 o
   2   9   1       61.69       55.45      2.69 o
   3   9   1      113.75      113.32      4.73 o
   4   9   1       34.92       35.78      2.86 o
  -4  10   1        1.47        2.59      2.29 o
  -3  10   1      107.30      113.35      4.89 o
  -2  10   1       52.67       47.37      2.99 o
  -1  10   1       58.70       62.55      3.43 o
   0  10   1        3.83        1.72      1.33 o
   1  10   1       57.04       59.56      2.62 o
   2  10   1       52.53       51.85      3.12 o
   3  10   1      107.84      112.42      4.91 o
   4  10   1        1.53       -2.12      2.22 o
  -3  11   1       52.87       64.35      4.57 o
  -2  11   1       41.23       44.13      3.09 o
  -1  11   1       19.66       20.53      1.90 o
   0  11   1      382.66      368.09      6.30 o
   1  11   1       20.08       15.20      1.65 o
   2  11   1       40.56       42.67      3.04 o
   3  11   1       54.05       58.06      3.95 o
  -3  12   1       23.05       26.04      3.19 o
  -2  12   1       85.74       80.64      4.14 o
  -1  12   1       63.95       66.87      3.57 o
   0  12   1       18.21       26.45      2.67 o
   1  12   1       63.22       61.34      3.49 o
   2  12   1       88.31       85.02      4.24 o
   3  12   1       22.84       26.10      2.84 o
  -2  13   1       45.28       50.36      3.58 o
  -1  13   1       31.65       32.29      2.98 o
   0  13   1        9.09       21.20      2.23 o
   1  13   1       32.16       25.30      2.51 o
   2  13   1       45.44       44.55      3.27 o
  -1  14   1        4.50        1.85      2.84 o
   0  14   1       36.16       37.27      3.24 o
   1  14   1        4.30        4.06      2.27 o
   1   0   2       77.70       83.26      0.93 o
   2   0   2       23.87       28.29      0.78 o
   3   0   2      405.97      382.85      4.95 o
   4   0   2       95.07       94.30      2.68 o
   5   0   2        7.60        7.99      2.11 o
  -5   1   2       46.80       50.75      4.30 o
  -4   1   2      120.55      133.67      3.43 o
  -3   1   2      290.64      283.61      4.52 o
  -2   1   2      899.82      867.62      5.85 o
  -1   1   2     2927.29     2878.63     11.26 o
   1   1   2     2937.09     2892.49     10.11 o
   2   1   2      931.56      898.99      4.04 o
   3   1   2      288.47      283.91      3.25 o
   4   1   2      117.44      123.33      2.83 o
   5   1   2       47.36       50.98      3.25 o
  -5   2   2       41.52       37.86      3.50 o
  -4   2   2       71.61       71.34      2.77 o
  -3   2   2      189.99      179.88      3.36 o
  -2   2   2      251.86      234.84      2.47 o
  -1   2   2     2820.99     2971.36     13.40 o
   0   2   2     1903.63     1848.77      7.22 o
   1   2   2     2801.16     2968.31     14.29 o
   2   2   2      250.84      235.26      2.08 o
   3   2   2      193.54      185.15      3.42 o
   4   2   2       72.97       70.18      2.24 o
   5   2   2       41.23       45.03      2.95 o
  -5   3   2       11.12       12.11      2.46 o
  -4   3   2       16.91       20.94      1.58 o
  -3   3   2       17.29       19.00      0.97 o
  -2   3   2      336.45      316.91      2.87 o
  -1   3   2     5198.70     5232.82     30.36 o
   0   3   2       87.96       77.51      1.04 o
   1   3   2     5137.10     5189.84     24.02 o
   2   3   2      337.03      303.88      3.82 o
   3   3   2       16.51       16.23      0.92 o
   4   3   2       16.55       18.07      1.75 o
   5   3   2       11.88       16.88      2.17 o
  -5   4   2       19.47       19.11      2.96 o
  -4   4   2      215.93      231.94      6.09 o
  -3   4   2       97.89       84.89      1.97 o
  -2   4   2      405.65      405.21      3.04 o
  -1   4   2      409.37      415.86      3.16 o
   0   4   2      198.67      256.46      2.20 o
   1   4   2      429.73      442.27      2.83 o
   2   4   2      407.94      401.56      3.77 o
   3   4   2      101.08       83.49      2.18 o
   4   4   2      216.46      220.15      5.11 o
   5   4   2       19.98       20.57      2.53 o
  -5   5   2       39.32       40.52      3.98 o
  -4   5   2       52.44       51.83      3.10 o
  -3   5   2      426.58      428.55      4.24 o
  -2   5   2      879.44      916.19      5.51 o
  -1   5   2       62.16       65.37      1.29 o
   0   5   2      533.39      543.23      4.38 o
   1   5   2       64.44       66.79      1.23 o
   2   5   2      857.95      875.88      6.23 o
   3   5   2      419.56      414.28      5.14 o
   4   5   2       50.64       51.01      2.84 o
   5   5   2       38.64       38.73      3.74 o
  -5   6   2        2.57       -0.26      2.56 o
  -4   6   2       26.75       20.23      2.35 o
  -3   6   2      352.66      357.79      4.88 o
  -2   6   2       30.25       29.89      1.26 o
  -1   6   2      674.90      716.03      4.93 o
   0   6   2       63.00       48.56      1.55 o
   1   6   2      681.63      721.64      5.88 o
   2   6   2       28.89       29.23      1.16 o
   3   6   2      352.84      354.02      5.89 o
   4   6   2       25.49       21.37      2.09 o
   5   6   2        2.28        2.86      2.40 o
  -4   7   2       33.43       32.26      3.20 o
  -3   7   2      102.51       96.14      2.99 o
  -2   7   2      369.56      365.94      4.48 o
  -1   7   2      365.06      359.05      4.15 o
   0   7   2     1906.02     1934.43     12.37 o
   1   7   2      358.94      351.31      3.84 o
   2   7   2      372.34      357.89      3.78 o
   3   7   2      102.39       97.62      3.39 o
   4   7   2       33.85       30.84      2.66 o
  -4   8   2       59.69       57.94      4.91 o
  -3   8   2        9.34        5.48      1.43 o
  -2   8   2        8.08        8.68      1.11 o
  -1   8   2       24.56       28.31      1.51 o
   0   8   2      175.31      174.09      3.70 o
   1   8   2       24.21       28.84      1.39 o
   2   8   2        7.60        8.87      1.01 o
   3   8   2        8.86        6.14      1.56 o
   4   8   2       59.85       55.56      3.51 o
  -4   9   2        2.99       -0.37      2.27 o
  -3   9   2       72.46       72.65      3.90 o
  -2   9   2      271.24      269.89      5.36 o
  -1   9   2       69.69       69.24      2.56 o
   0   9   2     1211.65     1148.76     10.88 o
   1   9   2       74.96       75.51      2.43 o
   2   9   2      272.10      271.26      5.22 o
   3   9   2       72.24       75.29      3.41 o
   4   9   2        3.11        0.21      2.01 o
  -4  10   2       24.80       25.52      3.56 o
  -3  10   2       32.52       31.18      2.89 o
  -2  10   2       18.41       14.20      2.03 o
  -1  10   2      662.72      679.40      8.04 o
   0  10   2       97.06       95.81      3.11 o
   1  10   2      658.18      665.87      8.05 o
   2  10   2       19.09       17.19      1.91 o
   3  10   2       32.09       25.49      2.41 o
   4  10   2       24.57       23.87      2.83 o
  -3  11   2       49.31       52.95      3.68 o
  -2  11   2      139.16      143.65      5.07 o
  -1  11   2       34.54       31.03      2.37 o
   0  11   2      453.51      450.52      7.09 o
   1  11   2       34.97       32.27      2.14 o
   2  11   2      138.30      146.12      4.80 o
   3  11   2       49.69       52.34      3.50 o
  -3  12   2        9.32       14.13      2.61 o
  -2  12   2       23.34       27.92      2.70 o
  -1  12   2       24.60       26.13      2.52 o
   0  12   2       19.18       24.60      2.04 o
   1  12   2       24.82       22.44      2.33 o
   2  12   2       23.09       23.67      2.32 o
   3  12   2        9.37        9.86      3.65 o
  -2  13   2       74.98       83.56      4.41 o
  -1  13   2       16.72       17.04      2.46 o
   0  13   2      158.46      166.02      5.00 o
   1  13   2       16.79       14.41      2.14 o
   2  13   2       75.71       82.12      4.33 o
  -1  14   2       75.08       86.89      4.85 o
   0  14   2        6.90       15.06      2.51 o
   1  14   2       75.12       83.06      4.34 o
   1   0   3    18187.52    17249.07     60.49 o
   2   0   3     2607.10     2708.65     14.90 o
   3   0   3      406.58      375.15      4.70 o
   4   0   3      328.63      348.82      4.81 o
   5   0   3       11.01        7.64      2.11 o
  -5   1   3       49.28       43.50      3.62 o
  -4   1   3      301.25      321.97      4.81 o
  -3   1   3      112.71      101.00      1.81 o
  -2   1   3      544.02      573.17      4.48 o
  -1   1   3      837.23      838.11      3.45 o
   0   1   3       56.23       95.37      9.43 o
   1   1   3      856.47      851.15      4.43 o
   2   1   3      521.95      548.19      3.14 o
   3   1   3      116.38      110.09      1.90 o
   4   1   3      300.82      310.36      4.61 o
   5   1   3       49.48       52.60      3.41 o
  -5   2   3        5.94        2.51      2.14 o
  -4   2   3       60.94       69.07      2.71 o
  -3   2   3       89.58       79.85      1.47 o
  -2   2   3      977.45      941.82      7.20 o
  -1   2   3     3944.13     4065.25     21.95 o
   0   2   3     2658.06     2631.52     11.11 o
   1   2   3     3841.96     3923.91     20.52 o
   2   2   3      975.70      948.91      5.92 o
   3   2   3       86.85       77.46      1.99 o
   4   2   3       60.43       63.58      2.31 o
   5   2   3        5.57        4.66      1.77 o
  -5   3   3       59.35       60.15      4.93 o
  -4   3   3       79.05       87.03      2.82 o
  -3   3   3       38.58       39.83      1.36 o
  -2   3   3      367.16      385.28      5.07 o
  -1   3   3      161.34      165.39      1.72 o
   0   3   3      927.66     1040.59      5.52 o
   1   3   3      157.16      161.21      1.91 o
   2   3   3      353.55      373.94      4.55 o
   3   3   3       38.25       39.21      1.33 o
   4   3   3       79.14       80.56      3.03 o
   5   3   3       59.61       67.60      3.82 o
  -5   4   3       17.67       19.06      3.32 o
  -4   4   3      209.68      222.16      5.27 o
  -3   4   3       96.44      100.25      2.09 o
  -2   4   3      523.69      521.13      4.58 o
  -1   4   3     1397.01     1368.40      9.25 o
   0   4   3     1769.35     1869.89     14.17 o
   1   4   3     1434.93     1403.86      6.92 o
   2   4   3      529.80      542.97      3.88 o
   3   4   3       99.46       88.58      3.13 o
   4   4   3      206.61      219.86      5.15 o
   5   4   3       17.92       13.25      2.10 o
  -5   5   3        4.20        4.46      2.63 o
  -4   5   3      109.08      111.43      3.96 o
  -3   5   3      112.14      108.69      2.18 o
  -2   5   3      672.88      664.88      4.92 o
  -1   5   3      240.04      251.38      2.64 o
   0   5   3      121.65      121.12      2.24 o
   1   5   3      250.32      260.11      2.57 o
   2   5   3      679.50      670.82      4.74 o
   3   5   3      113.88      113.65      3.18 o
   4   5   3      111.00      112.39      4.10 o
   5   5   3        4.44        3.57      2.30 o
  -5   6   3        1.40        2.10      2.52 o
  -4   6   3       49.74       54.58      3.17 o
  -3   6   3       99.65       98.70      2.61 o
  -2   6   3      805.16      789.48      5.63 o
  -1   6   3     1114.56     1171.71      6.69 o
   0   6   3     1021.12     1089.08      9.51 o
   1   6   3     1118.44     1158.87      6.73 o
   2   6   3      810.06      771.47      5.70 o
   3   6   3       99.54       92.57      3.30 o
   4   6   3       47.62       54.11      3.12 o
   5   6   3        1.41       -3.52      2.96 o
  -4   7   3       14.75       14.91      2.71 o
  -3   7   3       38.46       34.18      2.10 o
  -2   7   3      103.31       90.69      2.35 o
  -1   7   3      570.94      592.00      5.65 o
   0   7   3      129.74      124.84      2.71 o
   1   7   3      566.82      586.09      5.46 o
   2   7   3      101.86       89.15      1.86 o
   3   7   3       37.76       33.46      2.06 o
   4   7   3       13.51       10.88      2.36 o
  -4   8   3       17.72       15.92      3.77 o
  -3   8   3       13.65       10.40      1.58 o
  -2   8   3       12.52       14.15      1.28 o
  -1   8   3     1157.81     1126.89      8.42 o
   0   8   3       59.21       65.24      3.13 o
   1   8   3     1149.44     1105.76      7.27 o
   2   8   3       12.99       12.00      1.10 o
   3   8   3       12.79        9.90      1.37 o
   4   8   3       16.66       12.03      2.41 o
  -4   9   3        7.35        4.82      2.50 o
  -3   9   3       55.89       51.44      3.24 o
  -2   9   3      359.53      369.76      6.36 o
  -1   9   3      111.05      103.28      3.08 o
   0   9   3      293.64      319.20      5.34 o
   1   9   3      113.18      105.45      2.77 o
   2   9   3      355.63      358.02      5.82 o
   3   9   3       56.13       53.07      2.70 o
   4   9   3        6.59        2.76      2.09 o
  -4  10   3       44.38       52.91      4.61 o
  -3  10   3        0.08       -3.02      2.01 o
  -2  10   3       11.88       13.67      2.22 o
  -1  10   3      150.17      152.53      4.08 o
   0  10   3      266.66      283.89      5.55 o
   1  10   3      154.24      153.81      3.91 o
   2  10   3       11.86       10.61      1.62 o
   3  10   3        0.12       -3.45      2.30 o
   4  10   3       45.84       55.78      3.98 o
  -3  11   3        0.44       -1.38      2.15 o
  -2  11   3       89.83       93.50      4.22 o
  -1  11   3        0.38        2.29      1.56 o
   0  11   3       71.68       69.44      3.06 o
   1  11   3        0.23        0.29      1.60 o
   2  11   3       93.63       89.99      3.84 o
   3  11   3        0.59       -2.15      2.14 o
  -3  12   3       22.32       27.19      3.11 o
  -2  12   3       37.27       45.13      3.22 o
  -1  12   3      219.35      209.68      6.01 o
   0  12   3       30.48       25.65      2.06 o
   1  12   3      224.70      213.32      6.07 o
   2  12   3       36.72       37.11      2.86 o
   3  12   3       22.56       20.44      3.02 o
  -2  13   3        8.06        7.55      2.31 o
  -1  13   3        0.35        1.00      1.94 o
   0  13   3        0.31        4.36      1.67 o
   1  13   3        0.35        1.40      1.85 o
   2  13   3        8.44        7.70      2.12 o
  -1  14   3       89.98      105.45      5.11 o
   0  14   3        7.76       10.86      2.14 o
   1  14   3       89.24       92.65      4.64 o
   0   0   4     8696.56     8699.24     33.20 o
   1   0   4      102.21      117.55      1.60 o
   2   0   4       79.42      100.47      1.49 o
   3   0   4       45.27       43.36      1.61 o
   4   0   4      100.67      109.31      2.83 o
   5   0   4       10.47        9.44      2.27 o
  -5   1   4       43.37       47.58      4.08 o
  -4   1   4      117.86      126.15      3.13 o
  -3   1   4       95.81      103.92      2.05 o
  -2   1   4     1180.40     1229.83      5.83 o
  -1   1   4     7186.23     7509.68     33.28 o
   0   1   4     2107.27     2258.90     11.75 o
   1   1   4     7113.98     7436.65     28.45 o
   2   1   4     1198.24     1259.05      5.54 o
   3   1   4       99.03      100.12      2.07 o
   4   1   4      118.40      124.63      3.19 o
   5   1   4       44.15       46.88      3.50 o
  -5   2   4       10.43        9.40      2.61 o
  -4   2   4      219.86      236.78      4.77 o
  -3   2   4      104.02      108.23      2.21 o
  -2   2   4     1843.79     1804.45      7.44 o
  -1   2   4     1385.15     1390.36     10.35 o
   0   2   4     1197.94     1245.93      7.53 o
   1   2   4     1368.52     1353.04      6.93 o
   2   2   4     1850.67     1792.64      9.95 o
   3   2   4      103.82      111.11      1.98 o
   4   2   4      220.09      229.59      4.41 o
   5   2   4       10.27        8.18      1.81 o
  -5   3   4       40.59       43.69      4.31 o
  -4   3   4      164.47      172.72      4.82 o
  -3   3   4       64.17       65.67      1.71 o
  -2   3   4      519.27      546.58      5.66 o
  -1   3   4      937.47     1023.39      7.40 o
   0   3   4      396.42      383.29      2.92 o
   1   3   4      916.52      985.32      6.30 o
   2   3   4      515.05      553.13      4.18 o
   3   3   4       63.53       62.92      1.83 o
   4   3   4      162.28      164.39      4.15 o
   5   3   4       39.95       41.94      3.11 o
  -5   4   4       32.43       37.21      4.29 o
  -4   4   4       45.61       50.01      2.83 o
  -3   4   4      129.16      125.75      2.93 o
  -2   4   4     1294.58     1310.81      9.30 o
  -1   4   4      971.61      989.07      5.66 o
   0   4   4     1189.55     1236.13      9.53 o
   1   4   4      979.21      983.88      4.49 o
   2   4   4     1282.04     1266.78      7.06 o
   3   4   4      127.37      113.55      2.24 o
   4   4   4       47.81       50.97      2.66 o
   5   4   4       32.53       37.88      3.10 o
  -5   5   4       15.34       15.88      3.22 o
  -4   5   4       71.63       80.71      3.49 o
  -3   5   4        3.67        1.64      0.87 o
  -2   5   4      343.45      358.37      3.43 o
  -1   5   4      111.47      154.27      2.21 o
   0   5   4       36.05       36.44      1.30 o
   1   5   4      105.94      144.23      1.97 o
   2   5   4      337.16      350.35      3.50 o
   3   5   4        3.49        0.35      1.22 o
   4   5   4       73.98       86.98      3.56 o
   5   5   4       14.90       13.15      2.75 o
  -5   6   4        5.38       11.95      3.20 o
  -4   6   4       65.61       72.83      3.77 o
  -3   6   4       17.70       13.84      1.29 o
  -2   6   4      197.44      200.17      2.88 o
  -1   6   4     1061.08     1014.15      6.70 o
   0   6   4     1014.04     1148.35      8.28 o
   1   6   4     1065.73     1015.16      6.14 o
   2   6   4      192.73      192.14      2.99 o
   3   6   4       17.99       12.81      1.59 o
   4   6   4       65.86       70.48      3.36 o
   5   6   4        5.66        6.06      2.75 o
  -4   7   4       58.01       61.68      4.42 o
  -3   7   4       24.34       20.34      1.65 o
  -2   7   4       50.74       46.19      1.79 o
  -1   7   4      227.74      227.85      3.47 o
   0   7   4      184.22      180.32      3.14 o
   1   7   4      225.35      217.69      2.97 o
   2   7   4       50.95       43.70      1.44 o
   3   7   4       24.20       21.34      1.81 o
   4   7   4       58.61       66.55      3.57 o
  -4   8   4       49.61       52.96      4.42 o
  -3   8   4        8.73        2.88      1.18 o
  -2   8   4      185.37      183.29      3.82 o
  -1   8   4       36.66       37.96      1.76 o
   0   8   4        0.95        2.36      0.92 o
   1   8   4       35.32       37.99      1.73 o
   2   8   4      190.09      182.63      4.13 o
   3   8   4        8.20        4.13      1.34 o
   4   8   4       49.98       57.35      3.82 o
  -4   9   4       32.39       29.91      3.77 o
  -3   9   4       33.45       36.77      2.58 o
  -2   9   4      104.44      112.95      3.89 o
  -1   9   4      146.60      141.94      3.66 o
   0   9   4      243.13      216.77      4.45 o
   1   9   4      140.38      133.05      3.53 o
   2   9   4      108.65      108.53      3.64 o
   3   9   4       32.96       31.47      2.34 o
   4   9   4       31.79       35.11      3.59 o
  -4  10   4        5.23        3.74      2.79 o
  -3  10   4        2.99       -1.48      1.88 o
  -2  10   4       62.34       67.09      3.47 o
  -1  10   4      951.66      928.07      9.53 o
   0  10   4        1.45        5.23      1.37 o
   1  10   4      954.72      932.17      9.52 o
   2  10   4       63.35       67.74      3.17 o
   3  10   4        3.46        2.68      1.83 o
   4  10   4        5.59        7.26      2.17 o
  -3  11   4       14.95       13.81      2.28 o
  -2  11   4      116.92      122.22      4.99 o
  -1  11   4       32.38       33.22      2.40 o
   0  11   4      419.00      418.28      6.87 o
   1  11   4       33.40       30.37      2.31 o
   2  11   4      117.54      118.72      4.28 o
   3  11   4       15.22       11.05      2.13 o
  -3  12   4       17.37       14.88      2.48 o
  -2  12   4        5.39        5.17      2.09 o
  -1  12   4       16.88       19.67      2.15 o
   0  12   4        0.00        1.26      1.43 o
   1  12   4       16.63       18.96      2.24 o
   2  12   4        5.45        3.10      1.82 o
   3  12   4       17.83       14.71      2.43 o
  -2  13   4       47.75       57.98      3.84 o
  -1  13   4       47.70       49.57      3.58 o
   0  13   4       20.86       20.93      2.16 o
   1  13   4       48.18       51.37      3.47 o
   2  13   4       47.10       54.07      3.98 o
  -1  14   4       28.57       33.58      3.47 o
   0  14   4        1.61        5.84      2.15 o
   1  14   4       28.30       29.45      2.99 o
   1   0   5      742.69      805.60      4.54 o
   2   0   5      649.50      638.24      4.24 o
   3   0   5      436.01      423.44      7.35 o
   4   0   5       14.27       12.02      1.32 o
   5   0   5       77.89       75.70      4.62 o
  -5   1   5       29.86       32.60      3.70 o
  -4   1   5       68.61       70.05      2.43 o
  -3   1   5      173.21      162.18      2.51 o
  -2   1   5      258.18      248.94      2.62 o
  -1   1   5     5018.33     4988.67     27.20 o
   0   1   5     1014.45      976.89      5.40 o
   1   1   5     5080.41     5019.32     22.44 o
   2   1   5      280.03      272.77      3.07 o
   3   1   5      172.27      159.87      2.90 o
   4   1   5       70.35       69.71      2.43 o
   5   1   5       29.24       29.09      3.01 o
  -5   2   5        7.96        7.35      2.67 o
  -4   2   5       89.33       82.98      3.13 o
  -3   2   5      321.16      308.35      3.33 o
  -2   2   5     1197.69     1108.95      9.77 o
  -1   2   5      349.67      315.73      2.67 o
   0   2   5      524.43      533.81      4.10 o
   1   2   5      354.80      321.71      2.92 o
   2   2   5     1193.35     1116.36      5.38 o
   3   2   5      329.11      315.82      3.82 o
   4   2   5       89.38       86.07      2.84 o
   5   2   5        7.98        6.52      1.90 o
  -5   3   5        6.62        4.15      2.87 o
  -4   3   5      113.50      122.39      4.12 o
  -3   3   5      191.33      190.04      2.64 o
  -2   3   5     2756.50     2796.54     11.13 o
  -1   3   5      784.47      896.97      7.04 o
   0   3   5      514.73      514.63      4.99 o
   1   3   5      780.65      893.36      4.56 o
   2   3   5     2728.24     2795.97     15.05 o
   3   3   5      191.90      183.66      3.19 o
   4   3   5      113.79      116.58      3.56 o
   5   3   5        6.50        2.64      1.73 o
  -5   4   5       35.23       36.95      4.35 o
  -4   4   5      223.76      234.75      6.96 o
  -3   4   5       19.85       20.18      1.19 o
  -2   4   5       42.62       49.94      1.53 o
  -1   4   5      353.39      353.10      3.19 o
   0   4   5        3.58        2.90      0.85 o
   1   4   5      359.35      357.80      2.97 o
   2   4   5       40.78       45.74      1.37 o
   3   4   5       19.05       18.04      1.10 o
   4   4   5      228.52      239.70      5.25 o
   5   4   5       35.74       34.71      3.00 o
  -5   5   5       24.64       20.31      3.63 o
  -4   5   5       46.75       53.10      2.93 o
  -3   5   5       97.89       92.36      2.35 o
  -2   5   5       47.67       48.12      1.33 o
  -1   5   5     2418.17     2461.03     11.71 o
   0   5   5      340.08      284.19      3.18 o
   1   5   5     2379.36     2379.27     10.45 o
   2   5   5       43.58       46.74      1.85 o
   3   5   5       99.92       87.34      3.20 o
   4   5   5       45.99       50.46      2.84 o
   5   5   5       23.80       20.18      3.03 o
  -5   6   5       21.20       14.23      3.28 o
  -4   6   5       53.78       55.92      3.16 o
  -3   6   5        9.96        8.22      1.51 o
  -2   6   5      158.77      155.69      2.59 o
  -1   6   5      419.78      431.24      4.55 o
   0   6   5      156.64      167.96      3.04 o
   1   6   5      420.70      426.06      3.81 o
   2   6   5      155.59      150.03      2.69 o
   3   6   5       10.85        8.25      1.84 o
   4   6   5       55.87       59.25      3.11 o
   5   6   5       21.01       14.93      3.02 o
  -4   7   5      114.09      119.60      5.27 o
  -3   7   5       17.92       12.16      1.50 o
  -2   7   5      239.40      238.21      4.51 o
  -1   7   5      326.59      318.97      4.21 o
   0   7   5       47.00       44.86      2.07 o
   1   7   5      323.46      298.71      5.53 o
   2   7   5      237.40      225.99      3.63 o
   3   7   5       19.16       14.09      1.68 o
   4   7   5      113.23      119.34      4.71 o
  -4   8   5       97.68      113.11      6.02 o
  -3   8   5       12.67       14.30      1.81 o
  -2   8   5       48.14       46.12      2.12 o
  -1   8   5       69.05       71.46      2.24 o
   0   8   5      148.91      135.51      3.52 o
   1   8   5       70.17       76.14      2.71 o
   2   8   5       48.54       45.18      2.23 o
   3   8   5       11.51        7.59      1.48 o
   4   8   5       96.89      108.94      4.69 o
  -4   9   5       39.58       54.25      4.62 o
  -3   9   5        6.22        5.70      1.68 o
  -2   9   5      216.14      222.82      4.51 o
  -1   9   5      405.28      399.77      6.01 o
   0   9   5      276.53      258.92      5.15 o
   1   9   5      411.10      407.91      6.08 o
   2   9   5      218.53      222.12      5.09 o
   3   9   5        6.71        5.18      1.47 o
   4   9   5       40.69       51.96      3.77 o
  -3  10   5       43.03       38.63      3.18 o
  -2  10   5       64.60       54.54      3.33 o
  -1  10   5       17.77       21.14      2.21 o
   0  10   5      239.05      266.71      5.59 o
   1  10   5       17.78       23.40      2.03 o
   2  10   5       65.34       60.92      2.85 o
   3  10   5       43.28       38.28      2.98 o
  -3  11   5       20.49       15.68      2.45 o
  -2  11   5       12.90        5.35      1.85 o
  -1  11   5      115.31      116.44      4.11 o
   0  11   5       40.43       43.89      2.61 o
   1  11   5      111.66      115.10      4.02 o
   2  11   5       12.69        8.18      1.82 o
   3  11   5       20.21       16.41      2.72 o
  -2  12   5       32.42       36.73      3.16 o
  -1  12   5        5.09        4.94      1.69 o
   0  12   5       41.04       48.59      2.69 o
   1  12   5        5.66        1.97      1.77 o
   2  12   5       32.96       31.33      2.76 o
  -2  13   5       57.78       61.50      4.83 o
  -1  13   5        2.37        1.33      2.64 o
   0  13   5        1.32        0.41      1.76 o
   1  13   5        2.17        4.18      1.92 o
   2  13   5       59.03       68.69      4.37 o
   0  14   5        5.08        3.91      2.27 o
   0   0   6     1266.55     1336.99     11.61 o
   1   0   6     4352.18     4422.88     23.29 o
   2   0   6     1122.19     1094.90      5.73 o
   3   0   6      116.96      108.92      3.32 o
   4   0   6       35.96       30.80      1.69 o
   5   0   6       34.34       33.15      3.40 o
  -5   1   6       16.22       13.99      2.53 o
  -4   1   6      119.17      122.79      3.06 o
  -3   1   6      334.64      325.24      4.13 o
  -2   1   6      210.62      218.94      2.81 o
  -1   1   6     1454.93     1507.50     10.97 o
   0   1   6      225.04      244.54      1.95 o
   1   1   6     1468.85     1519.47      8.14 o
   2   1   6      213.87      216.84      2.35 o
   3   1   6      332.01      317.91      4.28 o
   4   1   6      115.33      112.14      3.37 o
   5   1   6       16.11       11.13      2.45 o
  -5   2   6       39.78       38.10      3.60 o
  -4   2   6       18.39       17.53      1.86 o
  -3   2   6      212.80      216.28      3.95 o
  -2   2   6      635.80      584.90      6.98 o
  -1   2   6      607.21      640.50      4.80 o
   0   2   6     1424.62     1516.63     11.32 o
   1   2   6      583.28      614.43      4.49 o
   2   2   6      639.66      620.63      4.29 o
   3   2   6      211.51      209.67      2.99 o
   4   2   6       18.39       19.83      1.55 o
   5   2   6       39.26       39.52      3.21 o
  -5   3   6        2.15        1.53      2.28 o
  -4   3   6      165.91      177.67      4.97 o
  -3   3   6      494.55      491.80      5.03 o
  -2   3   6       52.50       58.63      1.58 o
  -1   3   6     1775.29     1730.56      8.02 o
   0   3   6      474.12      458.93      4.45 o
   1   3   6     1751.68     1719.11      8.50 o
   2   3   6       53.65       56.35      1.60 o
   3   3   6      497.23      503.80      5.52 o
   4   3   6      167.39      172.14      4.17 o
   5   3   6        2.08        1.62      1.99 o
  -5   4   6        9.52       11.54      2.70 o
  -4   4   6      114.71      118.99      4.69 o
  -3   4   6       75.12       78.77      2.34 o
  -2   4   6      469.09      480.50      4.84 o
  -1   4   6      187.61      179.32      2.65 o
   0   4   6     4269.03     4373.61     16.46 o
   1   4   6      183.07      172.11      2.27 o
   2   4   6      454.90      454.64      5.42 o
   3   4   6       78.64       78.68      2.18 o
   4   4   6      113.05      118.03      4.31 o
   5   4   6        9.66        9.37      2.11 o
  -5   5   6        7.08       10.17      2.72 o
  -4   5   6       38.56       38.01      2.61 o
  -3   5   6      192.14      196.17      3.95 o
  -2   5   6      191.29      189.48      3.13 o
  -1   5   6      579.69      568.10      5.03 o
   0   5   6      290.69      361.54      3.75 o
   1   5   6      586.06      584.24      4.89 o
   2   5   6      192.91      193.03      3.09 o
   3   5   6      199.44      185.50      5.26 o
   4   5   6       40.01       36.54      2.71 o
   5   5   6        7.17        6.69      2.25 o
  -4   6   6        5.56        4.40      1.62 o
  -3   6   6      124.93      116.67      3.23 o
  -2   6   6      213.36      199.12      3.16 o
  -1   6   6      791.77      850.46      6.61 o
   0   6   6       49.41       42.14      1.33 o
   1   6   6      792.61      837.03      6.09 o
   2   6   6      215.29      188.12      3.39 o
   3   6   6      127.61      120.36      4.10 o
   4   6   6        5.31        4.60      1.69 o
  -4   7   6       49.36       50.22      3.55 o
  -3   7   6       22.81       23.45      1.80 o
  -2   7   6       24.87       26.68      1.93 o
  -1   7   6      332.43      322.05      4.52 o
   0   7   6       60.21       47.93      2.18 o
   1   7   6      333.92      322.66      4.16 o
   2   7   6       24.51       23.79      1.34 o
   3   7   6       24.15       23.92      2.00 o
   4   7   6       48.46       51.08      3.29 o
  -4   8   6       23.76       24.95      3.33 o
  -3   8   6      103.93      100.25      3.77 o
  -2   8   6      439.90      443.94      6.38 o
  -1   8   6      426.99      434.48      5.58 o
   0   8   6       32.93       31.91      2.04 o
   1   8   6      428.04      428.81      6.24 o
   2   8   6      437.54      433.95      6.44 o
   3   8   6      103.86       96.53      3.98 o
   4   8   6       23.99       32.83      3.03 o
  -4   9   6       39.45       40.19      4.16 o
  -3   9   6       37.31       36.52      2.78 o
  -2   9   6      109.15      112.23      3.63 o
  -1   9   6       17.69       18.10      1.84 o
   0   9   6       63.77       57.45      2.64 o
   1   9   6       16.31       14.76      1.62 o
   2   9   6      108.92      107.71      3.53 o
   3   9   6       35.96       33.78      2.49 o
   4   9   6       39.49       45.11      3.35 o
  -3  10   6        5.28        8.72      2.17 o
  -2  10   6       65.02       63.12      3.76 o
  -1  10   6       76.83       74.54      3.43 o
   0  10   6      269.91      260.37      5.52 o
   1  10   6       79.66       79.67      3.05 o
   2  10   6       65.22       61.79      3.00 o
   3  10   6        5.37        7.17      1.97 o
  -3  11   6        6.38        6.27      2.40 o
  -2  11   6       59.48       60.24      3.92 o
  -1  11   6       53.09       53.26      3.12 o
   0  11   6       26.24       29.94      2.22 o
   1  11   6       54.54       54.45      3.21 o
   2  11   6       59.09       61.64      3.24 o
   3  11   6        6.55        8.56      2.57 o
  -2  12   6       30.27       29.94      3.27 o
  -1  12   6       52.25       55.65      3.36 o
   0  12   6        1.27        2.18      1.54 o
   1  12   6       54.16       55.33      3.32 o
   2  12   6       30.04       27.76      3.04 o
  -2  13   6       15.43       15.04      2.82 o
  -1  13   6       21.12       24.81      3.12 o
   0  13   6       20.60       15.04      2.24 o
   1  13   6       21.13       25.16      2.83 o
   2  13   6       15.59       20.32      2.75 o
   0  14   6       10.04        8.34      2.33 o
   1   0   7      167.70      183.23      2.15 o
   2   0   7      375.49      427.12      4.15 o
   3   0   7      117.42      108.30      2.70 o
   4   0   7      111.22      113.51      3.05 o
   5   0   7       25.88       24.64      2.94 o
  -5   1   7       32.28       35.98      3.62 o
  -4   1   7       55.51       57.21      2.45 o
  -3   1   7      132.97      138.96      2.87 o
  -2   1   7     2296.65     2442.73     16.52 o
  -1   1   7      622.54      667.83      4.02 o
   0   1   7     1512.89     1644.05     10.25 o
   1   1   7      611.93      669.75      4.06 o
   2   1   7     2269.25     2401.46     12.72 o
   3   1   7      136.61      137.97      2.33 o
   4   1   7       56.36       56.64      2.69 o
   5   1   7       31.53       35.49      3.31 o
  -5   2   7        2.30       -0.62      2.28 o
  -4   2   7       40.05       37.81      2.82 o
  -3   2   7      238.03      241.64      3.74 o
  -2   2   7      881.29      885.52      5.81 o
  -1   2   7      629.07      612.17      6.24 o
   0   2   7     3504.14     3794.12     26.58 o
   1   2   7      617.81      607.41      4.75 o
   2   2   7      902.49      915.86      5.30 o
   3   2   7      234.81      237.51      3.35 o
   4   2   7       40.23       33.36      2.13 o
   5   2   7        2.40        2.91      1.97 o
  -5   3   7       16.40       13.63      3.00 o
  -4   3   7       39.75       42.92      2.73 o
  -3   3   7      216.98      219.81      3.62 o
  -2   3   7       65.51       66.70      1.83 o
  -1   3   7      102.84      117.51      2.11 o
   0   3   7       55.65       59.96      1.85 o
   1   3   7      105.06      116.97      2.00 o
   2   3   7       71.13       71.60      1.85 o
   3   3   7      219.38      225.60      3.39 o
   4   3   7       40.67       42.16      2.55 o
   5   3   7       16.71       13.73      2.36 o
  -5   4   7        0.04       -2.23      2.37 o
  -4   4   7       93.09       98.25      3.94 o
  -3   4   7      121.63      118.56      2.78 o
  -2   4   7      464.96      432.43      4.28 o
  -1   4   7     1072.91     1132.74      6.35 o
   0   4   7     2423.63     2324.07     15.20 o
   1   4   7     1061.98     1124.65      6.04 o
   2   4   7      458.94      426.70      4.36 o
   3   4   7      125.39      116.46      2.68 o
   4   4   7       95.00       94.68      3.59 o
   5   4   7        0.06        0.33      2.00 o
  -5   5   7       25.25       30.37      3.74 o
  -4   5   7       36.03       37.06      2.91 o
  -3   5   7      480.95      500.34      6.34 o
  -2   5   7      260.04      240.29      5.32 o
  -1   5   7      155.13      153.28      2.76 o
   0   5   7      502.56      506.74      5.46 o
   1   5   7      152.88      150.87      2.54 o
   2   5   7      262.54      254.42      3.33 o
   3   5   7      471.85      473.47      6.29 o
   4   5   7       34.51       35.19      2.47 o
   5   5   7       25.34       25.86      3.32 o
  -4   6   7       25.85       31.06      2.60 o
  -3   6   7      363.19      377.90      5.82 o
  -2   6   7       82.79       74.85      1.69 o
  -1   6   7      310.24      306.92      3.77 o
   0   6   7       71.16       63.13      1.86 o
   1   6   7      305.01      297.56      4.04 o
   2   6   7       81.41       73.98      2.14 o
   3   6   7      363.46      368.28      6.72 o
   4   6   7       24.53       27.12      2.51 o
  -4   7   7       27.62       25.61      2.69 o
  -3   7   7       12.44       10.27      1.53 o
  -2   7   7       39.94       39.50      2.13 o
  -1   7   7      243.69      231.70      3.97 o
   0   7   7      110.00      113.89      2.86 o
   1   7   7      251.06      234.68      4.07 o
   2   7   7       41.14       39.98      1.74 o
   3   7   7       10.72       10.24      1.67 o
   4   7   7       28.10       23.74      2.48 o
  -4   8   7       14.76       12.04      2.67 o
  -3   8   7       51.30       53.70      2.86 o
  -2   8   7      131.01      122.82      3.72 o
  -1   8   7      261.54      262.35      4.85 o
   0   8   7     2070.06     2031.93     14.52 o
   1   8   7      262.44      265.99      4.71 o
   2   8   7      132.20      122.70      3.58 o
   3   8   7       49.98       49.73      3.04 o
   4   8   7       14.88       14.66      2.27 o
  -4   9   7        4.12        0.33      2.45 o
  -3   9   7       12.35       11.18      2.12 o
  -2   9   7      184.50      170.27      4.48 o
  -1   9   7      254.64      247.18      4.96 o
   0   9   7       37.74       41.76      2.39 o
   1   9   7      255.00      246.72      5.11 o
   2   9   7      176.21      168.62      4.41 o
   3   9   7       13.44       13.19      2.04 o
   4   9   7        3.89        0.90      2.20 o
  -3  10   7      190.93      192.43      6.34 o
  -2  10   7       95.43       98.06      3.92 o
  -1  10   7      245.57      224.18      5.74 o
   0  10   7        9.39        5.82      1.46 o
   1  10   7      247.32      223.58      4.95 o
   2  10   7       94.80       91.03      3.58 o
   3  10   7      190.39      202.44      6.21 o
  -3  11   7       99.37      106.96      6.06 o
  -2  11   7      120.88      117.96      5.40 o
  -1  11   7       57.30       56.10      3.20 o
   0  11   7       12.35        7.98      1.65 o
   1  11   7       56.60       57.18      3.32 o
   2  11   7      123.28      116.33      4.66 o
   3  11   7      100.43      115.25      6.34 o
  -2  12   7       52.18       62.25      4.97 o
  -1  12   7       26.10       31.27      2.68 o
   0  12   7       65.72       52.10      3.50 o
   1  12   7       26.06       29.92      2.61 o
   2  12   7       51.10       54.33      3.73 o
  -1  13   7       24.45       35.82      3.23 o
   0  13   7        0.62       -0.98      2.04 o
   1  13   7       23.94       27.65      2.84 o
   0   0   8     3173.92     3333.92     43.85 o
   1   0   8       59.02       83.41      1.44 o
   2   0   8      245.41      245.37      3.95 o
   3   0   8      145.49      142.10      2.88 o
   4   0   8       32.37       28.23      1.80 o
   5   0   8       31.81       35.73      3.75 o
  -5   1   8       43.66       49.60      3.88 o
  -4   1   8       33.47       29.02      2.00 o
  -3   1   8      448.38      450.75      6.06 o
  -2   1   8      565.83      601.51      4.77 o
  -1   1   8     1717.99     1782.39      9.90 o
   0   1   8     1013.97     1115.56      6.69 o
   1   1   8     1683.34     1774.03     10.42 o
   2   1   8      575.76      599.01      7.18 o
   3   1   8      458.96      433.82      7.66 o
   4   1   8       33.34       26.37      2.03 o
   5   1   8       43.56       46.30      3.80 o
  -5   2   8       10.33        9.02      2.27 o
  -4   2   8       96.04       88.73      3.54 o
  -3   2   8      171.10      153.91      4.42 o
  -2   2   8       90.58       86.79      1.99 o
  -1   2   8        6.55        8.79      0.70 o
   0   2   8      222.72      224.31      3.28 o
   1   2   8        7.58       11.32      0.80 o
   2   2   8       95.22       85.35      1.60 o
   3   2   8      164.08      160.33      3.01 o
   4   2   8       97.32       90.78      3.61 o
   5   2   8       10.52       10.76      2.24 o
  -5   3   8       29.53       24.04      3.23 o
  -4   3   8        4.54        4.01      1.47 o
  -3   3   8      142.53      138.98      3.88 o
  -2   3   8      756.59      740.20      5.58 o
  -1   3   8      148.60      152.26      2.27 o
   0   3   8     3336.77     3377.24     19.26 o
   1   3   8      147.57      153.86      2.15 o
   2   3   8      743.00      711.77      5.01 o
   3   3   8      144.25      152.23      3.11 o
   4   3   8        5.19        4.24      1.56 o
   5   3   8       28.80       25.77      2.94 o
  -5   4   8        4.01        2.69      2.34 o
  -4   4   8       24.54       23.79      2.24 o
  -3   4   8      660.09      660.91      6.39 o
  -2   4   8      123.65      111.02      2.50 o
  -1   4   8       50.44       61.41      1.54 o
   0   4   8       69.37      106.29      2.79 o
   1   4   8       47.49       58.81      1.48 o
   2   4   8      126.38      108.01      2.28 o
   3   4   8      657.80      662.79      6.76 o
   4   4   8       23.87       25.11      2.23 o
   5   4   8        4.03        4.30      2.13 o
  -5   5   8        8.88        8.68      2.82 o
  -4   5   8        8.44        6.27      1.78 o
  -3   5   8      612.96      642.63      7.02 o
  -2   5   8      148.56      149.17      3.64 o
  -1   5   8      583.98      594.58      5.56 o
   0   5   8     1569.85     1496.27     16.45 o
   1   5   8      602.77      622.96      5.00 o
   2   5   8      147.14      145.89      3.01 o
   3   5   8      594.63      616.08      6.75 o
   4   5   8        8.39        3.97      1.51 o
   5   5   8        8.90        7.84      2.24 o
  -4   6   8       30.40       23.89      2.56 o
  -3   6   8       39.00       36.70      2.19 o
  -2   6   8       48.14       45.79      1.65 o
  -1   6   8      226.68      221.62      3.34 o
   0   6   8     1122.93     1150.75      7.50 o
   1   6   8      226.09      220.31      3.27 o
   2   6   8       46.35       43.40      1.62 o
   3   6   8       43.07       44.94      2.79 o
   4   6   8       29.70       24.56      2.44 o
  -4   7   8        6.42        5.99      1.83 o
  -3   7   8       51.55       53.66      2.78 o
  -2   7   8      224.94      204.62      4.44 o
  -1   7   8       87.33       78.55      2.01 o
   0   7   8     1600.48     1602.25     10.23 o
   1   7   8       82.76       73.85      2.25 o
   2   7   8      232.50      210.17      3.83 o
   3   7   8       52.99       49.01      2.81 o
   4   7   8        6.52        3.35      1.81 o
  -4   8   8       16.98       15.32      2.83 o
  -3   8   8       28.18       29.92      2.37 o
  -2   8   8       69.46       61.92      2.93 o
  -1   8   8       41.93       42.62      2.19 o
   0   8   8       26.04       25.65      2.28 o
   1   8   8       43.78       43.31      1.98 o
   2   8   8       71.47       69.02      2.65 o
   3   8   8       27.11       29.89      2.62 o
   4   8   8       17.23       12.01      2.32 o
  -4   9   8        9.43        5.28      2.50 o
  -3   9   8       88.21       96.16      4.58 o
  -2   9   8      100.01      107.82      3.76 o
  -1   9   8      148.72      142.65      3.95 o
   0   9   8      560.78      572.36      8.16 o
   1   9   8      144.57      140.87      3.72 o
   2   9   8       97.96      106.45      3.61 o
   3   9   8       88.36       87.29      4.39 o
   4   9   8        9.00        6.01      2.14 o
  -3  10   8       99.35      113.28      5.25 o
  -2  10   8       22.47       27.61      2.46 o
  -1  10   8      149.77      163.03      5.05 o
   0  10   8       59.15       50.96      2.69 o
   1  10   8      147.89      164.47      4.20 o
   2  10   8       21.24       25.12      2.44 o
   3  10   8       98.94      115.90      4.90 o
  -3  11   8       45.29       48.78      3.80 o
  -2  11   8       57.81       55.17      4.04 o
  -1  11   8       50.35       46.69      2.95 o
   0  11   8      107.99      104.22      4.24 o
   1  11   8       53.08       53.12      3.14 o
   2  11   8       55.53       54.60      3.67 o
   3  11   8       44.17       57.26      5.14 o
  -2  12   8       12.82        7.88      2.37 o
  -1  12   8       16.42       16.27      2.32 o
   0  12   8        4.84        6.42      1.95 o
   1  12   8       16.12       15.53      2.39 o
   2  12   8       12.91       22.12      2.99 o
  -1  13   8        0.75        0.77      2.02 o
   0  13   8      116.16      124.67      5.21 o
   1  13   8        0.69       -2.88      2.17 o
   1   0   9      381.27      416.66      3.59 o
   2   0   9       24.26       22.76      1.05 o
   3   0   9      209.08      203.13      3.87 o
   4   0   9      203.52      212.55      4.94 o
   5   0   9        0.86        0.79      2.04 o
  -5   1   9       49.26       55.99      3.94 o
  -4   1   9        9.26        7.75      1.44 o
  -3   1   9      625.70      624.60      8.61 o
  -2   1   9      380.87      356.35      3.80 o
  -1   1   9      683.89      708.54      5.33 o
   0   1   9     2311.82     2215.94     13.72 o
   1   1   9      683.73      722.65      5.13 o
   2   1   9      374.74      340.85      3.57 o
   3   1   9      622.95      594.37      8.49 o
   4   1   9        9.21        6.77      1.48 o
   5   1   9       50.51       56.97      4.28 o
  -5   2   9       15.00       12.20      2.48 o
  -4   2   9       18.12       23.35      2.12 o
  -3   2   9      276.77      267.01      4.30 o
  -2   2   9      664.58      628.23      6.27 o
  -1   2   9      702.94      680.57      6.00 o
   0   2   9       19.73       23.13      1.24 o
   1   2   9      703.17      694.08      4.89 o
   2   2   9      659.86      624.55      5.18 o
   3   2   9      279.56      276.14      4.73 o
   4   2   9       16.81       17.78      1.92 o
   5   2   9       15.12       16.51      2.68 o
  -5   3   9       17.92       14.13      2.93 o
  -4   3   9       26.22       22.91      2.13 o
  -3   3   9      540.23      542.62      6.60 o
  -2   3   9      200.74      186.60      4.08 o
  -1   3   9      202.64      195.68      2.99 o
   0   3   9      665.61      691.53      6.40 o
   1   3   9      203.00      203.40      2.82 o
   2   3   9      203.67      202.11      2.79 o
   3   3   9      546.99      534.94      5.71 o
   4   3   9       26.67       20.66      2.13 o
   5   3   9       17.73       20.32      2.68 o
  -5   4   9       22.44       25.46      3.49 o
  -4   4   9       68.38       64.13      3.27 o
  -3   4   9      117.46      121.79      3.33 o
  -2   4   9      158.62      158.91      3.03 o
  -1   4   9      356.36      345.23      7.00 o
   0   4   9      459.15      468.69      5.25 o
   1   4   9      350.74      348.91      3.91 o
   2   4   9      162.63      158.03      2.94 o
   3   4   9      119.28      128.45      3.75 o
   4   4   9       67.47       62.19      3.20 o
   5   4   9       21.71       23.03      3.03 o
  -4   5   9       34.16       29.53      2.81 o
  -3   5   9       64.39       70.33      2.91 o
  -2   5   9      253.42      241.33      4.01 o
  -1   5   9        0.29        0.68      0.73 o
   0   5   9      766.00      674.39     11.69 o
   1   5   9        0.44        0.65      0.59 o
   2   5   9      261.80      261.27      4.00 o
   3   5   9       68.89       74.49      3.12 o
   4   5   9       34.00       30.09      2.29 o
  -4   6   9        9.96       11.54      2.05 o
  -3   6   9      222.94      228.47      4.94 o
  -2   6   9      104.59       94.07      2.22 o
  -1   6   9      123.88      118.07      3.14 o
   0   6   9      475.88      475.29      4.93 o
   1   6   9      121.23      113.47      2.54 o
   2   6   9      105.79       97.93      2.56 o
   3   6   9      223.33      234.00      5.57 o
   4   6   9        9.59        7.40      2.04 o
  -4   7   9       11.12       11.22      2.15 o
  -3   7   9       59.16       65.69      3.39 o
  -2   7   9       54.77       55.45      2.35 o
  -1   7   9      149.78      147.59      3.17 o
   0   7   9      125.30      129.64      2.49 o
   1   7   9      151.55      145.04      2.90 o
   2   7   9       52.57       55.46      2.38 o
   3   7   9       57.70       62.19      3.17 o
   4   7   9       10.79       11.45      2.24 o
  -4   8   9       22.03       20.63      3.43 o
  -3   8   9       37.88       38.84      2.88 o
  -2   8   9       13.61       12.04      1.54 o
  -1   8   9      110.16      122.19      3.76 o
   0   8   9      753.99      746.62      7.67 o
   1   8   9      110.79      119.44      2.82 o
   2   8   9       14.89       13.67      1.45 o
   3   8   9       36.14       42.50      3.20 o
   4   8   9       21.50       19.02      2.70 o
  -3   9   9       21.79       26.06      2.76 o
  -2   9   9      175.76      175.06      4.57 o
  -1   9   9       40.00       43.63      2.46 o
   0   9   9      156.14      157.06      4.47 o
   1   9   9       41.93       42.16      2.16 o
   2   9   9      172.88      171.80      4.88 o
   3   9   9       21.23       23.55      2.79 o
  -3  10   9       12.23       14.31      2.81 o
  -2  10   9       10.42       10.26      1.89 o
  -1  10   9        9.62       10.40      1.78 o
   0  10   9        7.22        8.63      1.83 o
   1  10   9        9.03       10.46      1.58 o
   2  10   9       10.12       12.00      1.99 o
   3  10   9       13.35       16.24      2.61 o
  -3  11   9        1.65        5.28      2.39 o
  -2  11   9       63.62       70.97      4.26 o
  -1  11   9        2.96        2.21      1.80 o
   0  11   9      158.38      173.03      5.43 o
   1  11   9        2.87        1.95      1.83 o
   2  11   9       65.03       75.13      5.14 o
   3  11   9        1.98        3.69      2.71 o
  -2  12   9        5.67        7.06      2.71 o
  -1  12   9       62.18       67.36      3.85 o
   0  12   9       33.30       31.18      3.02 o
   1  12   9       61.99       70.21      4.11 o
   2  12   9        6.14        8.70      2.68 o
  -1  13   9        4.83        7.82      2.23 o
   0  13   9        0.14        0.98      2.37 o
   1  13   9        4.54        2.70      2.21 o
   0   0  10      511.20      454.03      9.07 o
   1   0  10     1211.38     1216.25      6.88 o
   2   0  10      282.79      247.34      4.17 o
   3   0  10       29.05       26.89      1.87 o
   4   0  10       29.38       26.25      2.10 o
   5   0  10        2.18       -0.85      2.21 o
  -5   1  10       15.35       14.91      2.50 o
  -4   1  10       11.35       14.49      1.79 o
  -3   1  10      353.04      359.37      6.24 o
  -2   1  10       29.14       31.72      1.38 o
  -1   1  10      330.89      365.08      3.73 o
   0   1  10        3.22        7.34      1.79 o
   1   1  10      339.58      383.29      4.11 o
   2   1  10       29.34       30.89      1.23 o
   3   1  10      348.25      357.17      5.86 o
   4   1  10       12.06       14.07      1.85 o
   5   1  10       15.07       17.13      2.98 o
  -5   2  10        8.80        7.88      2.36 o
  -4   2  10       79.79       75.82      3.49 o
  -3   2  10      385.88      385.81      6.42 o
  -2   2  10      659.39      652.22      7.32 o
  -1   2  10       46.65       42.43      1.46 o
   0   2  10      332.76      355.61      4.55 o
   1   2  10       41.94       35.39      1.24 o
   2   2  10      658.07      670.52      6.79 o
   3   2  10      394.85      395.71      5.75 o
   4   2  10       80.79       78.63      3.53 o
   5   2  10        8.69       10.94      2.63 o
  -5   3  10       26.76       28.76      3.28 o
  -4   3  10       96.89       96.51      3.96 o
  -3   3  10       30.87       30.09      2.04 o
  -2   3  10       55.75       51.30      1.62 o
  -1   3  10      104.28      105.73      2.32 o
   0   3  10      314.50      326.25      4.84 o
   1   3  10      104.86      112.71      2.28 o
   2   3  10       58.59       54.04      1.81 o
   3   3  10       32.67       29.09      1.74 o
   4   3  10       96.92       91.62      3.90 o
   5   3  10       26.63       30.50      3.11 o
  -4   4  10       19.93       22.76      2.24 o
  -3   4  10      114.48      109.56      3.54 o
  -2   4  10      263.36      245.14      4.52 o
  -1   4  10      676.08      672.65      6.44 o
   0   4  10     1659.43     1633.62     11.74 o
   1   4  10      697.46      693.65      6.71 o
   2   4  10      259.36      246.42      4.12 o
   3   4  10      115.39      114.12      3.29 o
   4   4  10       20.01       20.08      2.23 o
  -4   5  10       19.05       21.46      2.56 o
  -3   5  10       80.68       86.46      3.40 o
  -2   5  10      218.03      212.76      3.09 o
  -1   5  10      158.70      142.91      4.25 o
   0   5  10       73.19       80.66      2.61 o
   1   5  10      154.11      148.52      4.14 o
   2   5  10      213.87      205.44      3.98 o
   3   5  10       82.06       87.78      3.52 o
   4   5  10       18.98       15.50      1.91 o
  -4   6  10       18.32       16.52      2.58 o
  -3   6  10       23.70       27.19      2.26 o
  -2   6  10      476.76      466.63      5.58 o
  -1   6  10      733.90      709.04      7.00 o
   0   6  10      332.61      300.69      5.64 o
   1   6  10      746.36      739.08      6.04 o
   2   6  10      481.07      467.10      6.48 o
   3   6  10       25.08       29.10      2.47 o
   4   6  10       18.21       13.42      2.34 o
  -4   7  10       16.94       14.89      2.50 o
  -3   7  10      134.67      125.57      4.94 o
  -2   7  10      221.93      212.89      4.46 o
  -1   7  10      234.42      229.77      4.16 o
   0   7  10       58.30       59.45      1.71 o
   1   7  10      237.54      233.07      3.63 o
   2   7  10      229.70      221.96      4.71 o
   3   7  10      136.72      132.87      4.85 o
   4   7  10       16.19       12.60      2.47 o
  -4   8  10       16.49       18.94      3.26 o
  -3   8  10       81.97       75.75      4.08 o
  -2   8  10        1.86        1.47      1.45 o
  -1   8  10      373.19      380.08      5.18 o
   0   8  10        0.29        4.11      1.14 o
   1   8  10      372.07      376.19      4.87 o
   2   8  10        3.03        2.78      1.31 o
   3   8  10       83.69       80.38      3.98 o
   4   8  10       16.56       17.74      2.75 o
  -3   9  10        7.99        8.13      2.33 o
  -2   9  10       69.88       70.01      3.12 o
  -1   9  10       54.83       47.01      2.58 o
   0   9  10        0.42        1.42      1.42 o
   1   9  10       55.13       46.85      2.39 o
   2   9  10       69.04       69.80      3.12 o
   3   9  10        7.10        6.19      2.01 o
  -3  10  10       23.01       29.29      3.35 o
  -2  10  10      106.52      107.04      4.11 o
  -1  10  10      119.33      109.96      4.42 o
   0  10  10      481.93      461.11      8.44 o
   1  10  10      116.18      113.57      4.31 o
   2  10  10      104.93      112.92      4.84 o
   3  10  10       22.44       24.38      3.17 o
  -2  11  10       20.10       20.17      2.47 o
  -1  11  10      100.54      100.69      4.46 o
   0  11  10        5.70       10.89      2.00 o
   1  11  10       99.65       98.19      5.05 o
   2  11  10       19.54       26.44      3.62 o
  -2  12  10       15.43        8.27      2.58 o
  -1  12  10       58.86       60.19      3.74 o
   0  12  10       30.51       43.59      3.87 o
   1  12  10       59.58       58.46      3.91 o
   2  12  10       15.65       13.14      3.02 o
  -1  13  10       15.01       17.42      3.12 o
   0  13  10       50.86       51.83      4.08 o
   1  13  10       14.85       17.28      2.84 o
   1   0  11      116.10       99.51      2.03 o
   2   0  11      839.15      826.49      8.29 o
   3   0  11        5.92        6.23      1.43 o
   4   0  11       65.02       70.61      3.42 o
   5   0  11       26.76       30.96      3.20 o
  -5   1  11        4.13        3.34      2.22 o
  -4   1  11       28.64       30.42      2.53 o
  -3   1  11       54.51       59.72      2.77 o
  -2   1  11      441.53      461.88      5.56 o
  -1   1  11      630.75      674.90      5.82 o
   0   1  11      819.39      766.92      6.71 o
   1   1  11      654.38      718.68      6.25 o
   2   1  11      446.34      448.37      7.57 o
   3   1  11       57.02       63.15      2.70 o
   4   1  11       30.11       27.14      2.46 o
   5   1  11        4.01        3.91      2.12 o
  -5   2  11        7.94        4.68      1.98 o
  -4   2  11       75.75       77.33      3.58 o
  -3   2  11       14.31       11.61      1.58 o
  -2   2  11      414.64      382.20      7.01 o
  -1   2  11      458.06      451.35      4.54 o
   0   2  11       17.76       18.86      0.76 o
   1   2  11      459.84      453.97      4.54 o
   2   2  11      416.16      409.55      4.93 o
   3   2  11       14.67       10.21      1.48 o
   4   2  11       78.02       79.68      3.84 o
   5   2  11        7.71        8.71      2.83 o
  -4   3  11       60.68       61.90      3.31 o
  -3   3  11       86.67       79.09      3.13 o
  -2   3  11      103.52       99.09      2.37 o
  -1   3  11      109.21      106.54      2.64 o
   0   3  11      157.61      164.67      3.62 o
   1   3  11      107.58      106.32      2.37 o
   2   3  11      100.78       90.71      2.66 o
   3   3  11       85.36       75.18      2.71 o
   4   3  11       62.44       64.68      3.40 o
  -4   4  11       40.98       44.32      2.98 o
  -3   4  11       46.68       44.85      2.42 o
  -2   4  11      359.12      333.32      4.63 o
  -1   4  11       39.92       31.13      1.42 o
   0   4  11       67.34       66.54      2.73 o
   1   4  11       44.78       37.47      1.80 o
   2   4  11      362.68      344.44      5.30 o
   3   4  11       46.35       46.61      2.28 o
   4   4  11       39.50       43.46      3.08 o
  -4   5  11       59.02       70.41      3.94 o
  -3   5  11       45.55       41.46      2.48 o
  -2   5  11      336.98      337.17      4.79 o
  -1   5  11     1114.97     1043.59      9.25 o
   0   5  11      377.27      389.08      5.99 o
   1   5  11     1131.36     1094.54      8.93 o
   2   5  11      335.37      339.20      5.77 o
   3   5  11       44.79       45.02      2.64 o
   4   5  11       59.43       60.58      3.27 o
  -4   6  11       36.55       46.58      3.60 o
  -3   6  11      110.90      111.32      3.96 o
  -2   6  11      123.78      123.54      3.12 o
  -1   6  11       31.67       28.52      1.89 o
   0   6  11       83.30       90.75      2.87 o
   1   6  11       32.99       28.97      2.16 o
   2   6  11      131.83      125.68      3.64 o
   3   6  11      110.45      113.69      4.50 o
   4   6  11       36.13       39.33      3.12 o
  -4   7  11       37.42       38.88      3.56 o
  -3   7  11       14.75       14.25      1.80 o
  -2   7  11      258.75      242.20      4.89 o
  -1   7  11      203.15      202.26      3.89 o
   0   7  11       76.19       70.78      2.18 o
   1   7  11      199.38      199.35      3.80 o
   2   7  11      258.08      243.63      5.50 o
   3   7  11       14.72       10.39      2.05 o
   4   7  11       36.66       39.87      3.32 o
  -4   8  11       21.03       31.80      3.48 o
  -3   8  11       33.78       26.73      2.61 o
  -2   8  11       97.45       95.16      3.25 o
  -1   8  11      101.30       94.66      3.17 o
   0   8  11      244.24      234.20      4.80 o
   1   8  11      102.84       97.80      3.13 o
   2   8  11       95.49       91.63      3.58 o
   3   8  11       33.42       31.30      2.73 o
   4   8  11       21.74       21.46      2.82 o
  -3   9  11       40.65       37.69      3.50 o
  -2   9  11       37.84       35.81      2.36 o
  -1   9  11      258.56      237.94      5.34 o
   0   9  11       22.87       13.94      1.77 o
   1   9  11      258.71      249.48      5.65 o
   2   9  11       39.71       37.12      2.63 o
   3   9  11       40.50       40.07      3.35 o
  -3  10  11       24.13       28.66      3.32 o
  -2  10  11        0.40        1.87      1.55 o
  -1  10  11       24.37       30.96      2.47 o
   0  10  11       15.47       18.58      2.19 o
   1  10  11       24.98       26.87      2.70 o
   2  10  11        0.44        3.41      1.79 o
   3  10  11       24.65       27.68      3.26 o
  -2  11  11        2.76        2.43      1.92 o
  -1  11  11      147.98      140.07      5.22 o
   0  11  11        4.07        6.38      1.79 o
   1  11  11      144.77      135.50      6.00 o
   2  11  11        2.97        6.06      2.96 o
  -1  12  11        4.25        4.40      1.98 o
   0  12  11       92.60       88.20      4.59 o
   1  12  11        4.39        4.53      2.27 o
   0   0  12      302.00      331.17     10.25 o
   1   0  12      834.75      840.51     11.59 o
   2   0  12       84.60      100.17      2.59 o
   3   0  12       19.45       18.73      1.71 o
   4   0  12      133.51      140.40      4.71 o
  -4   1  12       25.73       26.69      2.54 o
  -3   1  12       16.62       15.81      1.68 o
  -2   1  12      582.06      567.92      5.87 o
  -1   1  12      652.07      631.19      5.99 o
   0   1  12      246.09      276.34      4.03 o
   1   1  12      651.42      646.34      6.40 o
   2   1  12      592.68      578.78      6.93 o
   3   1  12       16.44       18.73      1.68 o
   4   1  12       25.39       29.11      2.55 o
  -4   2  12       37.90       37.27      2.80 o
  -3   2  12       67.31       67.76      2.97 o
  -2   2  12       88.01       84.59      2.03 o
  -1   2  12       55.71       65.29      2.70 o
   0   2  12      212.95      219.38      5.32 o
   1   2  12       55.70       63.89      2.02 o
   2   2  12       88.58       87.53      2.25 o
   3   2  12       66.60       64.26      2.75 o
   4   2  12       37.55       36.49      2.86 o
  -4   3  12       12.37       10.71      1.86 o
  -3   3  12        4.00        3.35      1.34 o
  -2   3  12      105.66       94.59      2.51 o
  -1   3  12     1268.22     1227.96      9.22 o
   0   3  12        2.76        1.83      1.06 o
   1   3  12     1247.43     1213.46      8.60 o
   2   3  12      102.26       90.24      3.00 o
   3   3  12        3.99        2.66      1.32 o
   4   3  12       11.45       10.72      2.14 o
  -4   4  12       43.95       46.31      3.15 o
  -3   4  12       16.12       13.51      1.75 o
  -2   4  12      153.44      142.45      3.21 o
  -1   4  12      130.96      142.69      3.27 o
   0   4  12        2.53        0.85      1.16 o
   1   4  12      124.08      134.98      3.08 o
   2   4  12      148.81      140.07      4.02 o
   3   4  12       15.04       15.39      1.53 o
   4   4  12       44.29       51.52      3.70 o
  -4   5  12       81.38       97.06      4.65 o
  -3   5  12        6.32        5.07      1.54 o
  -2   5  12      603.81      598.45      7.41 o
  -1   5  12       21.63       20.60      1.43 o
   0   5  12      121.08      120.67      3.54 o
   1   5  12       22.95       21.53      1.66 o
   2   5  12      616.97      603.05      8.92 o
   3   5  12        6.60        5.03      1.70 o
   4   5  12       81.37       83.82      4.31 o
  -4   6  12       62.51       71.03      4.40 o
  -3   6  12       17.72       12.50      1.73 o
  -2   6  12       79.84       79.30      2.62 o
  -1   6  12       45.46       44.33      2.35 o
   0   6  12        0.39        0.42      1.21 o
   1   6  12       46.16       44.64      2.20 o
   2   6  12       78.63       76.45      3.48 o
   3   6  12       18.02       13.55      2.13 o
   4   6  12       62.38       75.56      4.32 o
  -4   7  12       27.33       32.64      3.49 o
  -3   7  12       49.02       43.24      2.69 o
  -2   7  12       60.00       67.28      2.77 o
  -1   7  12      497.88      484.42      6.19 o
   0   7  12       37.59       43.57      2.06 o
   1   7  12      490.85      472.84      6.67 o
   2   7  12       57.72       64.51      3.07 o
   3   7  12       49.23       45.36      3.44 o
   4   7  12       27.34       27.02      3.02 o
  -3   8  12        5.24        3.49      2.08 o
  -2   8  12       69.15       65.71      3.04 o
  -1   8  12       88.56       84.46      3.37 o
   0   8  12      190.15      198.91      4.57 o
   1   8  12       88.95       85.03      3.32 o
   2   8  12       68.63       66.22      3.14 o
   3   8  12        5.11        0.62      2.01 o
  -3   9  12        7.78        8.11      2.18 o
  -2   9  12        0.79       -0.51      1.65 o
  -1   9  12       70.65       73.27      3.47 o
   0   9  12       41.76       34.31      2.35 o
   1   9  12       70.79       69.23      3.22 o
   2   9  12        0.60       -0.40      1.70 o
   3   9  12        7.60        8.51      2.36 o
  -3  10  12        1.98        2.54      2.25 o
  -2  10  12       34.55       36.77      2.64 o
  -1  10  12       11.98       10.14      1.77 o
   0  10  12        0.06       -0.92      1.87 o
   1  10  12       10.35        8.66      2.38 o
   2  10  12       34.25       35.43      2.96 o
   3  10  12        2.00       -3.56      2.37 o
  -2  11  12       80.99       90.39      4.76 o
  -1  11  12        7.85        7.25      1.93 o
   0  11  12        1.40       -0.88      1.75 o
   1  11  12        8.41       12.33      2.44 o
   2  11  12       79.86       87.32      5.75 o
  -1  12  12        9.58       15.69      2.46 o
   0  12  12        0.00       -0.38      1.95 o
   1  12  12        9.78       12.02      2.78 o
   1   0  13       24.10       23.99      1.43 o
   2   0  13      789.25      752.46      9.05 o
   3   0  13       21.68       17.58      1.81 o
   4   0  13      120.82      128.60      4.94 o
  -4   1  13       40.70       37.98      2.98 o
  -3   1  13       42.46       36.07      2.35 o
  -2   1  13       79.34       78.05      2.59 o
  -1   1  13      265.11      255.87      3.94 o
   0   1  13       51.20       51.73      2.02 o
   1   1  13      265.22      259.17      4.29 o
   2   1  13       81.72       77.54      2.76 o
   3   1  13       40.18       38.49      2.40 o
   4   1  13       38.95       42.84      3.34 o
  -4   2  13       12.02       11.28      2.12 o
  -3   2  13        6.00        6.06      1.46 o
  -2   2  13       16.72       18.46      1.66 o
  -1   2  13     1334.78     1267.36      7.86 o
   0   2  13      823.40      838.58     12.43 o
   1   2  13     1335.29     1285.97      8.71 o
   2   2  13       14.17       12.43      1.60 o
   3   2  13        5.91        2.77      1.25 o
   4   2  13       12.36       12.89      2.21 o
  -4   3  13       19.35       20.85      2.43 o
  -3   3  13       16.15       16.49      1.93 o
  -2   3  13       12.55       12.47      1.76 o
  -1   3  13      179.04      188.21      4.62 o
   0   3  13      190.05      183.07      4.52 o
   1   3  13      183.05      194.68      4.13 o
   2   3  13       12.91       11.09      1.35 o
   3   3  13       15.19       14.76      1.69 o
   4   3  13       19.07       22.30      2.53 o
  -4   4  13       50.30       57.19      3.43 o
  -3   4  13        8.06        6.39      1.72 o
  -2   4  13      308.39      294.50      5.54 o
  -1   4  13      364.45      345.61      5.13 o
   0   4  13       38.92       40.15      2.32 o
   1   4  13      360.05      344.68      5.13 o
   2   4  13      310.87      289.28      5.75 o
   3   4  13        7.60        7.72      1.53 o
   4   4  13       51.26       59.14      3.96 o
  -4   5  13       55.55       58.89      3.83 o
  -3   5  13       81.66       80.45      3.36 o
  -2   5  13       87.05       92.44      3.25 o
  -1   5  13      239.21      233.19      4.76 o
   0   5  13       13.25       16.71      1.60 o
   1   5  13      233.86      225.45      4.66 o
   2   5  13       85.31       85.93      3.76 o
   3   5  13       81.54       83.83      3.87 o
   4   5  13       55.10       61.86      3.89 o
  -4   6  13       39.89       44.62      3.49 o
  -3   6  13        6.43        2.76      1.51 o
  -2   6  13      134.29      139.07      3.73 o
  -1   6  13       85.41       75.05      3.09 o
   0   6  13       26.67       27.60      1.91 o
   1   6  13       83.90       78.27      2.94 o
   2   6  13      132.05      132.32      4.58 o
   3   6  13        6.22        3.82      1.92 o
   4   6  13       39.40       49.38      3.68 o
  -3   7  13       10.98        5.46      1.50 o
  -2   7  13       19.32       23.05      1.89 o
  -1   7  13        7.21        8.17      1.51 o
   0   7  13       80.46       85.92      3.00 o
   1   7  13        7.41       10.39      1.81 o
   2   7  13       19.04       22.71      2.20 o
   3   7  13       10.96        9.04      1.95 o
  -3   8  13       27.04       29.39      2.95 o
  -2   8  13       50.34       48.73      3.03 o
  -1   8  13      179.27      177.30      4.82 o
   0   8  13       18.30       13.63      1.69 o
   1   8  13      178.80      183.81      4.78 o
   2   8  13       49.66       46.62      3.08 o
   3   8  13       26.30       23.02      2.57 o
  -3   9  13       23.12       24.87      2.98 o
  -2   9  13       46.24       47.27      2.80 o
  -1   9  13       10.02       13.33      2.10 o
   0   9  13        0.60       -1.75      1.50 o
   1   9  13       10.82       11.13      2.02 o
   2   9  13       45.77       44.70      3.01 o
   3   9  13       23.39       24.99      2.92 o
  -2  10  13       82.29       82.56      3.94 o
  -1  10  13       38.27       39.19      2.83 o
   0  10  13        0.33       -1.42      2.26 o
   1  10  13       38.03       36.23      3.00 o
   2  10  13       81.93       80.40      4.45 o
  -2  11  13       26.54       32.88      3.11 o
  -1  11  13       37.43       44.25      3.13 o
   0  11  13        2.34       -1.62      2.18 o
   1  11  13       36.71       47.55      3.57 o
   2  11  13       26.49       33.31      4.19 o
  -1  12  13       58.28       56.48      4.08 o
   0  12  13       20.81       24.58      2.95 o
   1  12  13       58.20       64.01      4.89 o
   0   0  14      664.33      724.67     11.58 o
   1   0  14      730.74      723.45      8.60 o
   2   0  14       90.94       96.52      3.26 o
   3   0  14       26.16       31.16      2.24 o
   4   0  14       66.13       71.94      3.91 o
  -4   1  14        4.28        4.37      1.95 o
  -3   1  14       47.81       44.85      2.66 o
  -2   1  14      234.15      230.24      4.84 o
  -1   1  14       23.07       19.95      1.38 o
   0   1  14      448.33      488.06      5.82 o
   1   1  14       23.52       19.83      1.33 o
   2   1  14      234.39      231.87      4.63 o
   3   1  14       47.83       47.61      2.69 o
   4   1  14        4.78        5.15      2.36 o
  -4   2  14       49.27       46.82      3.29 o
  -3   2  14       39.89       35.89      2.31 o
  -2   2  14      150.72      138.15      3.80 o
  -1   2  14      194.77      186.80      3.20 o
   0   2  14       50.04       44.78      1.46 o
   1   2  14      194.15      187.19      3.51 o
   2   2  14      151.18      137.01      3.45 o
   3   2  14       39.87       39.35      2.44 o
   4   2  14       49.95       46.68      3.30 o
  -4   3  14       20.31       22.38      2.38 o
  -3   3  14       50.69       49.99      3.05 o
  -2   3  14      103.33      101.81      3.29 o
  -1   3  14      157.29      148.48      3.64 o
   0   3  14      152.14      156.28      4.37 o
   1   3  14      166.04      155.01      3.83 o
   2   3  14      104.40      110.11      3.63 o
   3   3  14       50.48       49.88      2.74 o
   4   3  14       20.31       23.32      2.68 o
  -4   4  14       57.05       59.26      3.57 o
  -3   4  14       64.33       66.61      3.42 o
  -2   4  14      125.41      133.66      3.98 o
  -1   4  14      169.85      174.02      4.39 o
   0   4  14      207.42      205.68      5.11 o
   1   4  14      173.69      172.60      4.62 o
   2   4  14      121.07      124.27      3.78 o
   3   4  14       62.72       68.82      3.32 o
   4   4  14       56.46       55.79      3.89 o
  -4   5  14        6.77        8.15      2.13 o
  -3   5  14       69.31       59.58      3.39 o
  -2   5  14       85.38       86.53      3.38 o
  -1   5  14      194.10      206.70      4.90 o
   0   5  14        5.48        5.51      1.66 o
   1   5  14      192.64      207.54      4.64 o
   2   5  14       87.12       84.81      3.81 o
   3   5  14       68.33       66.44      3.61 o
   4   5  14        6.63       10.42      2.49 o
  -4   6  14       24.38       25.76      2.86 o
  -3   6  14       61.97       56.84      3.23 o
  -2   6  14      133.31      135.67      4.05 o
  -1   6  14      277.29      277.85      6.04 o
   0   6  14       56.40       48.62      2.68 o
   1   6  14      282.26      284.63      6.02 o
   2   6  14      130.85      128.60      4.64 o
   3   6  14       61.59       61.71      3.92 o
   4   6  14       25.28       29.96      4.07 o
  -3   7  14       15.00       13.22      1.97 o
  -2   7  14      180.74      180.54      4.58 o
  -1   7  14      165.53      166.47      4.64 o
   0   7  14      193.65      180.69      4.44 o
   1   7  14      168.73      170.12      4.90 o
   2   7  14      181.55      175.45      5.47 o
   3   7  14       14.42       12.35      2.35 o
  -3   8  14       36.80       40.71      3.40 o
  -2   8  14        5.02        4.93      2.11 o
  -1   8  14        7.06        6.50      1.52 o
   0   8  14        0.06       -0.39      1.50 o
   1   8  14        8.22        8.98      1.71 o
   2   8  14        5.63        0.86      1.59 o
   3   8  14       37.20       44.56      3.46 o
  -3   9  14        5.98        8.62      2.37 o
  -2   9  14       22.14       16.83      2.24 o
  -1   9  14       59.90       59.74      3.51 o
   0   9  14        0.27        0.62      1.75 o
   1   9  14       58.87       62.99      3.89 o
   2   9  14       21.93       13.56      2.16 o
   3   9  14        5.70        8.35      2.38 o
  -2  10  14       11.56       12.45      2.09 o
  -1  10  14       58.42       64.18      3.56 o
   0  10  14        6.37        6.65      1.76 o
   1  10  14       56.15       69.57      4.18 o
   2  10  14       11.93       12.82      2.53 o
  -1  11  14        9.31        7.72      2.07 o
   0  11  14        0.22        0.64      2.07 o
   1  11  14        9.48        7.02      2.21 o
   1   0  15      379.80      373.15      5.83 o
   2   0  15       69.50       68.56      2.85 o
   3   0  15        0.12        0.66      1.45 o
   4   0  15       14.09       15.04      2.35 o
  -4   1  15       12.60       13.69      2.29 o
  -3   1  15       68.89       63.33      3.17 o
  -2   1  15      242.71      246.96      5.16 o
  -1   1  15      101.17       96.64      2.93 o
   0   1  15     1026.70     1004.15      8.99 o
   1   1  15       97.97       97.27      2.66 o
   2   1  15      237.07      243.69      4.84 o
   3   1  15       68.15       61.79      3.17 o
   4   1  15       12.16       10.12      3.12 o
  -4   2  15       16.88       14.21      2.20 o
  -3   2  15       43.16       48.86      2.90 o
  -2   2  15       40.29       38.58      2.23 o
  -1   2  15      102.83      111.88      3.30 o
   0   2  15       19.02       16.02      1.44 o
   1   2  15      103.06      108.78      3.21 o
   2   2  15       39.13       38.27      2.17 o
   3   2  15       42.71       45.49      2.78 o
   4   2  15       16.82       13.47      2.43 o
  -4   3  15       16.81       13.02      2.25 o
  -3   3  15      196.68      216.86      6.11 o
  -2   3  15       42.55       39.34      2.65 o
  -1   3  15      443.66      420.95      7.26 o
   0   3  15       37.26       34.19      2.36 o
   1   3  15      441.56      422.88      6.33 o
   2   3  15       42.28       46.52      2.53 o
   3   3  15      197.76      213.12      5.35 o
   4   3  15       17.36       12.86      2.14 o
  -4   4  15       17.99       20.82      2.52 o
  -3   4  15       47.34       44.36      3.13 o
  -2   4  15       33.57       31.88      2.34 o
  -1   4  15       20.16       14.75      1.86 o
   0   4  15       39.19       35.21      2.57 o
   1   4  15       19.64       17.26      2.03 o
   2   4  15       33.94       34.67      2.23 o
   3   4  15       48.30       54.86      3.40 o
   4   4  15       18.33       25.68      2.97 o
  -4   5  15        3.48        1.55      1.98 o
  -3   5  15        6.37        4.69      1.86 o
  -2   5  15      113.90      110.62      3.83 o
  -1   5  15      296.86      279.79      5.81 o
   0   5  15      402.25      377.02      7.16 o
   1   5  15      307.11      283.35      6.78 o
   2   5  15      116.43      109.96      4.35 o
   3   5  15        6.91        9.82      2.38 o
   4   5  15        3.22        6.00      2.49 o
  -3   6  15       35.41       34.88      2.79 o
  -2   6  15      138.99      131.17      4.36 o
  -1   6  15        6.20        7.15      1.56 o
   0   6  15       88.77       89.79      3.72 o
   1   6  15        6.04        2.76      1.97 o
   2   6  15      139.78      139.17      4.96 o
   3   6  15       36.08       40.48      3.39 o
  -3   7  15       43.85       40.49      2.89 o
  -2   7  15       18.36       19.92      1.95 o
  -1   7  15        9.66        8.10      1.57 o
   0   7  15      419.21      417.31      7.48 o
   1   7  15        8.07        7.18      1.75 o
   2   7  15       18.55       17.00      2.20 o
   3   7  15       43.37       48.76      3.61 o
  -3   8  15       33.65       34.78      3.29 o
  -2   8  15       10.94        7.88      2.18 o
  -1   8  15       38.57       35.75      2.74 o
   0   8  15        0.40        3.02      1.85 o
   1   8  15       39.21       34.00      2.47 o
   2   8  15       10.35        6.50      1.75 o
   3   8  15       33.41       38.70      3.38 o
  -2   9  15       24.81       28.24      2.57 o
  -1   9  15       85.22       84.90      4.17 o
   0   9  15      145.28      120.57      4.78 o
   1   9  15       83.77       87.83      4.60 o
   2   9  15       24.47       23.66      2.39 o
  -2  10  15        5.12        5.80      2.21 o
  -1  10  15       15.41       13.45      2.25 o
   0  10  15        3.09        2.45      1.78 o
   1  10  15       14.70       15.08      2.30 o
   2  10  15        4.97        3.40      2.38 o
  -1  11  15       51.05       54.84      5.20 o
   0  11  15       47.01       58.12      5.46 o
   1  11  15       51.50       50.85      3.94 o
   0   0  16      496.32      460.02     10.04 o
   1   0  16       65.41       60.13      2.17 o
   2   0  16       64.14       56.93      2.89 o
   3   0  16        0.15        2.01      1.62 o
   4   0  16        0.50       -0.40      1.92 o
  -4   1  16        4.33        4.74      2.14 o
  -3   1  16       62.17       57.94      3.22 o
  -2   1  16       36.09       32.16      2.20 o
  -1   1  16        7.80        5.40      1.52 o
   0   1  16      137.51      133.76      3.17 o
   1   1  16        7.62        8.09      1.15 o
   2   1  16       33.82       29.31      2.11 o
   3   1  16       61.56       61.99      3.55 o
   4   1  16        4.52        2.26      2.17 o
  -4   2  16        6.11        4.99      1.83 o
  -3   2  16      111.87      116.14      4.32 o
  -2   2  16       77.48       75.83      3.14 o
  -1   2  16      138.54      138.21      3.69 o
   0   2  16      117.65      117.84      4.12 o
   1   2  16      142.21      142.52      3.95 o
   2   2  16       77.60       73.22      3.10 o
   3   2  16      112.94      111.74      4.24 o
   4   2  16        5.96        5.87      2.02 o
  -4   3  16        1.60       -2.05      1.83 o
  -3   3  16       96.30       89.55      4.22 o
  -2   3  16       62.06       59.89      3.12 o
  -1   3  16       58.65       59.66      3.03 o
   0   3  16      125.36      136.04      4.80 o
   1   3  16       57.86       55.14      3.24 o
   2   3  16       62.83       56.96      2.86 o
   3   3  16       97.14       97.39      4.06 o
   4   3  16        1.66        3.17      2.15 o
  -4   4  16        3.93        4.06      1.89 o
  -3   4  16       83.90       77.40      4.02 o
  -2   4  16       45.41       41.42      2.55 o
  -1   4  16      103.74       91.13      3.48 o
   0   4  16      493.86      475.97      8.25 o
   1   4  16      106.76       91.85      3.79 o
   2   4  16       43.70       43.31      2.93 o
   3   4  16       83.32       86.51      4.52 o
   4   4  16        3.92        5.67      2.69 o
  -3   5  16       48.99       50.75      3.43 o
  -2   5  16        6.40        7.01      1.71 o
  -1   5  16       86.40       86.67      3.52 o
   0   5  16      365.17      360.54      7.76 o
   1   5  16       86.17       85.46      4.00 o
   2   5  16        6.19        7.02      1.81 o
   3   5  16       48.00       58.47      4.22 o
  -3   6  16       18.01       17.83      2.29 o
  -2   6  16      113.54      113.06      4.37 o
  -1   6  16       34.50       31.51      2.44 o
   0   6  16      221.86      209.03      5.67 o
   1   6  16       35.88       29.30      2.67 o
   2   6  16      114.12      116.76      4.72 o
   3   6  16       17.42       23.12      3.08 o
  -3   7  16       38.33       34.89      3.06 o
  -2   7  16       22.92       25.50      2.24 o
  -1   7  16       60.72       63.93      3.61 o
   0   7  16      142.38      154.71      4.87 o
   1   7  16       61.30       72.16      3.73 o
   2   7  16       23.04       21.61      2.45 o
   3   7  16       39.42       42.69      3.54 o
  -3   8  16       37.68       41.13      3.58 o
  -2   8  16        3.58        1.39      1.79 o
  -1   8  16       30.66       27.98      2.61 o
   0   8  16       16.25       19.94      2.88 o
   1   8  16       30.81       28.40      2.37 o
   2   8  16        3.46       -0.06      1.84 o
   3   8  16       38.18       43.53      4.03 o
  -2   9  16       31.91       30.62      3.20 o
  -1   9  16        7.34        8.23      2.02 o
   0   9  16       43.93       50.92      3.45 o
   1   9  16        7.31        7.08      2.10 o
   2   9  16       32.41       33.46      2.85 o
  -1  10  16       17.21       20.25      2.73 o
   0  10  16      123.92      118.05      5.01 o
   1  10  16       16.95       13.13      2.34 o
   0  11  16        0.04        5.07      2.68 o
   1   0  17      226.18      229.51      4.58 o
   2   0  17        0.23        2.43      1.55 o
   3   0  17      154.25      159.30      5.44 o
   4   0  17        0.04       -1.01      2.07 o
  -4   1  17       10.66       11.64      2.42 o
  -3   1  17      131.30      131.90      4.64 o
  -2   1  17        1.43        2.27      1.38 o
  -1   1  17      109.61      104.09      4.05 o
   0   1  17      190.59      189.80      3.75 o
   1   1  17      109.76      104.66      3.20 o
   2   1  17        1.58        2.24      1.60 o
   3   1  17      130.09      133.89      4.73 o
   4   1  17       10.87       12.01      2.44 o
  -4   2  17        0.43       -0.51      2.34 o
  -3   2  17       30.08       28.17      2.60 o
  -2   2  17      284.30      272.25      6.39 o
  -1   2  17        1.78        1.65      2.29 o
   0   2  17      672.18      666.14      9.50 o
   1   2  17        2.30        3.93      1.62 o
   2   2  17      282.27      263.10      5.64 o
   3   2  17       28.78       26.71      2.51 o
   4   2  17        0.46       -0.19      1.98 o
  -3   3  17       10.11        7.79      1.94 o
  -2   3  17       11.77       10.51      1.99 o
  -1   3  17      108.22      114.98      3.84 o
   0   3  17      171.10      170.52      5.75 o
   1   3  17      103.91      105.54      4.41 o
   2   3  17       12.51        8.76      1.92 o
   3   3  17        9.58       12.50      2.61 o
  -3   4  17       80.34       81.08      4.14 o
  -2   4  17       59.07       61.84      3.16 o
  -1   4  17       42.34       42.67      2.72 o
   0   4  17       62.81       72.56      3.70 o
   1   4  17       44.19       40.83      3.21 o
   2   4  17       59.57       58.55      3.60 o
   3   4  17       79.30       86.98      5.09 o
  -3   5  17       50.16       53.15      3.52 o
  -2   5  17        8.28        5.80      1.72 o
  -1   5  17       35.47       34.83      2.52 o
   0   5  17       64.88       60.82      3.85 o
   1   5  17       36.12       32.11      2.77 o
   2   5  17        8.02        9.15      1.93 o
   3   5  17       50.74       64.63      4.18 o
  -3   6  17       34.53       36.57      3.04 o
  -2   6  17       30.36       37.30      3.09 o
  -1   6  17       66.07       67.37      3.50 o
   0   6  17      171.35      172.91      5.36 o
   1   6  17       67.72       67.01      3.82 o
   2   6  17       30.50       38.96      3.13 o
   3   6  17       33.56       37.85      3.66 o
  -3   7  17       13.93       13.52      2.46 o
  -2   7  17        5.71        7.78      3.26 o
  -1   7  17       45.34       40.39      3.55 o
   0   7  17       26.84       24.82      2.92 o
   1   7  17       45.15       46.98      3.47 o
   2   7  17        5.59       10.38      2.20 o
   3   7  17       14.14       17.54      2.92 o
  -2   8  17       63.33       67.27      4.53 o
  -1   8  17       36.13       29.08      3.27 o
   0   8  17      141.38      142.29      6.31 o
   1   8  17       35.90       34.82      3.12 o
   2   8  17       63.65       61.23      3.62 o
  -2   9  17        3.32        6.18      2.42 o
  -1   9  17       49.73       50.95      3.44 o
   0   9  17        7.97       13.81      2.52 o
   1   9  17       49.15       58.16      4.05 o
   2   9  17        3.06        4.38      2.37 o
  -1  10  17        8.84        7.72      2.25 o
   0  10  17        9.79       12.52      2.60 o
   1  10  17        8.43        7.70      3.03 o
   0   0  18       43.73       55.75      4.62 o
   1   0  18        3.60        4.80      1.59 o
   2   0  18      228.45      211.66      5.72 o
   3   0  18       51.37       50.22      3.40 o
  -3   1  18       82.90       79.43      4.05 o
  -2   1  18      127.52      116.76      4.77 o
  -1   1  18      149.99      149.49      3.94 o
   0   1  18        2.64        5.31      1.74 o
   1   1  18      151.45      152.01      4.51 o
   2   1  18      129.48      119.26      4.14 o
   3   1  18       80.24       76.26      3.82 o
  -3   2  18        1.38        0.31      2.08 o
  -2   2  18        2.70        3.68      2.31 o
  -1   2  18        6.22        5.98      1.48 o
   0   2  18       29.75       42.28      3.07 o
   1   2  18        6.38        8.07      1.90 o
   2   2  18        2.87        3.65      1.86 o
   3   2  18        1.58        0.85      1.86 o
  -3   3  18        6.36        2.51      1.87 o
  -2   3  18       29.33       32.37      2.62 o
  -1   3  18      259.43      261.13      5.69 o
   0   3  18      998.46      980.26     13.19 o
   1   3  18      256.01      243.41      7.61 o
   2   3  18       28.96       33.50      3.03 o
   3   3  18        6.53        7.98      2.13 o
  -3   4  18        7.64        9.76      2.17 o
  -2   4  18       90.79       96.82      4.01 o
  -1   4  18       67.01       66.20      3.58 o
   0   4  18      164.46      184.09      6.07 o
   1   4  18       66.35       60.46      4.20 o
   2   4  18       91.48       87.95      4.40 o
   3   4  18        7.17       11.00      2.65 o
  -3   5  18       53.87       57.17      3.70 o
  -2   5  18       43.34       45.85      2.96 o
  -1   5  18       68.51       70.22      3.46 o
   0   5  18       48.22       44.49      3.07 o
   1   5  18       65.20       65.91      4.01 o
   2   5  18       43.54       47.42      3.36 o
   3   5  18       53.91       61.65      4.52 o
  -3   6  18       25.44       26.95      2.77 o
  -2   6  18        6.59        6.04      2.66 o
  -1   6  18       40.33       37.46      3.08 o
   0   6  18        3.62        4.15      1.89 o
   1   6  18       40.43       40.23      2.99 o
   2   6  18        6.57        9.19      2.42 o
   3   6  18       25.11       31.03      3.71 o
  -2   7  18       41.75       49.56      4.32 o
  -1   7  18       86.48       91.93      5.12 o
   0   7  18        9.84        5.49      1.96 o
   1   7  18       86.93       88.53      4.32 o
   2   7  18       41.50       38.49      3.36 o
  -2   8  18        3.10       11.37      3.01 o
  -1   8  18        4.78        4.57      2.39 o
   0   8  18       12.55       14.53      2.75 o
   1   8  18        4.53        5.91      2.25 o
   2   8  18        3.20        2.76      1.99 o
  -1   9  18       18.39       12.27      2.70 o
   0   9  18       69.52       74.30      4.41 o
   1   9  18       18.16       14.20      2.83 o
   1   0  19       87.12       94.78      5.23 o
   2   0  19       33.89       29.73      2.66 o
   3   0  19        8.80        4.98      1.89 o
  -3   1  19        2.77        4.00      2.16 o
  -2   1  19       32.98       27.12      2.95 o
  -1   1  19      132.96      131.47      4.23 o
   0   1  19       70.81       59.62      2.78 o
   1   1  19      130.46      136.88      4.92 o
   2   1  19       31.94       27.74      2.59 o
   3   1  19        2.94        2.81      1.77 o
  -3   2  19        9.07        8.73      2.67 o
  -2   2  19        5.15        3.83      2.03 o
  -1   2  19       99.91      102.28      3.57 o
   0   2  19        6.13        5.11      1.82 o
   1   2  19       97.27      101.85      4.69 o
   2   2  19        4.97        4.18      1.79 o
   3   2  19        9.13        7.77      1.88 o
  -3   3  19       11.32        7.77      2.00 o
  -2   3  19      110.27      111.79      4.54 o
  -1   3  19       32.19       35.85      2.55 o
   0   3  19        2.32        9.18      2.22 o
   1   3  19       31.74       36.41      3.68 o
   2   3  19      110.31      112.85      5.46 o
   3   3  19       11.31       11.56      2.73 o
  -3   4  19        6.27        6.04      2.12 o
  -2   4  19       14.96       15.35      2.20 o
  -1   4  19       69.09       72.45      3.49 o
   0   4  19       97.47       95.31      4.37 o
   1   4  19       68.94       67.54      4.57 o
   2   4  19       15.23       19.32      2.99 o
   3   4  19        6.14        5.26      2.39 o
  -3   5  19        0.07       -0.04      2.11 o
  -2   5  19       52.64       58.83      3.46 o
  -1   5  19       98.42      105.48      4.97 o
   0   5  19       46.42       50.81      3.28 o
   1   5  19      101.21      107.32      4.96 o
   2   5  19       51.22       58.14      3.88 o
   3   5  19        0.06        3.11      2.64 o
  -2   6  19       30.77       27.33      2.90 o
  -1   6  19        6.49        6.41      2.14 o
   0   6  19       16.82       19.42      2.79 o
   1   6  19        5.66        8.24      2.29 o
   2   6  19       30.62       26.65      3.11 o
  -2   7  19       34.13       39.95      4.23 o
  -1   7  19       14.93       16.07      2.90 o
   0   7  19       39.85       37.01      3.99 o
   1   7  19       14.07       15.77      2.47 o
   2   7  19       33.66       33.96      3.48 o
  -1   8  19       86.33       83.26      6.71 o
   0   8  19       11.24        7.63      2.37 o
   1   8  19       86.04       89.13      4.84 o
   0   9  19       18.89       21.68      2.97 o
   0   0  20        0.04       -0.63      2.58 o
   1   0  20      198.17      210.28      5.63 o
   2   0  20        5.06        5.10      2.26 o
   3   0  20        1.95        1.72      2.27 o
  -3   1  20        2.08        0.96      2.14 o
  -2   1  20        4.60        2.61      2.45 o
  -1   1  20       42.26       48.30      3.13 o
   0   1  20       23.84       19.58      2.39 o
   1   1  20       43.59       56.64      3.11 o
   2   1  20        4.49        5.36      1.89 o
   3   1  20        2.17        2.45      1.87 o
  -3   2  20        9.09        5.63      2.20 o
  -2   2  20       62.54       59.96      3.83 o
  -1   2  20       70.80       70.06      3.36 o
   0   2  20        6.58        6.21      1.75 o
   1   2  20       71.83       83.13      4.33 o
   2   2  20       59.91       60.95      3.45 o
   3   2  20        9.11        7.15      1.98 o
  -3   3  20        0.95        1.64      2.19 o
  -2   3  20       22.52       21.06      2.86 o
  -1   3  20       19.79       21.50      2.21 o
   0   3  20        4.44        6.00      1.80 o
   1   3  20       19.47       23.19      3.24 o
   2   3  20       22.16       21.10      2.68 o
   3   3  20        0.95        0.96      2.33 o
  -2   4  20       86.44       82.49      4.69 o
  -1   4  20       57.52       61.19      3.23 o
   0   4  20        0.12       -0.11      1.95 o
   1   4  20       57.37       57.17      4.41 o
   2   4  20       86.09       84.08      4.53 o
  -2   5  20        0.93        4.20      2.08 o
  -1   5  20        1.09        2.50      2.83 o
   0   5  20        4.41        3.22      2.27 o
   1   5  20        1.29        2.26      2.38 o
   2   5  20        0.97       -0.44      2.19 o
  -2   6  20       19.17       19.54      2.83 o
  -1   6  20      192.80      197.99      6.78 o
   0   6  20        9.05        8.54      2.07 o
   1   6  20      191.30      201.50      6.41 o
   2   6  20       19.06       20.60      3.22 o
  -1   7  20        4.50        5.31      2.76 o
   0   7  20        9.61       12.94      2.82 o
   1   7  20        4.19        9.51      2.39 o
  -1   8  20        2.18        5.56      3.56 o
   0   8  20        0.42        0.93      2.87 o
   1   8  20        2.17        4.78      2.53 o
   1   0  21       27.94       35.29      5.33 o
   2   0  21        1.64        3.33      2.20 o
   3   0  21        0.10        0.35      2.34 o
  -3   1  21        2.20        3.79      2.53 o
  -2   1  21       34.68       37.45      3.56 o
  -1   1  21      122.76      121.50      4.90 o
   0   1  21        0.10        2.64      2.04 o
   1   1  21      124.46      128.73      4.79 o
   2   1  21       34.86       35.74      3.32 o
   3   1  21        2.16        0.91      2.09 o
  -2   2  21       33.10       25.14      3.13 o
  -1   2  21       12.67       22.70      2.55 o
   0   2  21        1.20        1.05      2.24 o
   1   2  21       12.45       28.79      4.24 o
   2   2  21       33.52       33.97      2.87 o
  -2   3  21       84.18       74.55      4.44 o
  -1   3  21       25.28       24.01      2.66 o
   0   3  21       34.21       31.13      3.08 o
   1   3  21       25.95       21.39      3.17 o
   2   3  21       83.84       86.36      4.45 o
  -2   4  21        3.80        6.78      3.06 o
  -1   4  21       63.64       67.49      3.99 o
   0   4  21        9.80       11.09      3.04 o
   1   4  21       62.32       64.64      4.43 o
   2   4  21        3.97        5.86      2.43 o
  -2   5  21        5.72        6.48      2.20 o
  -1   5  21       82.59       79.26      4.07 o
   0   5  21       34.31       36.20      3.43 o
   1   5  21       81.79       95.31      5.25 o
   2   5  21        5.24        5.71      2.26 o
  -1   6  21       18.60       25.69      4.02 o
   0   6  21        0.85        2.21      2.13 o
   1   6  21       17.99       28.52      3.32 o
  -1   7  21       26.19       25.03      4.48 o
   0   7  21        7.40        2.99      2.38 o
   1   7  21       26.86       31.57      3.25 o
   0   0  22        2.96        7.14      3.23 o
   1   0  22        0.45        3.84      2.35 o
   2   0  22       47.34       45.31      3.60 o
  -2   1  22       28.97       29.62      3.44 o
  -1   1  22       29.73       30.45      2.80 o
   0   1  22       58.04       62.53      4.18 o
   1   1  22       30.48       40.26      4.09 o
   2   1  22       29.27       28.69      3.50 o
  -2   2  22       19.29       17.15      2.86 o
  -1   2  22       15.28       21.62      2.57 o
   0   2  22        5.59        8.72      2.59 o
   1   2  22       15.37       16.06      2.91 o
   2   2  22       18.78       23.96      2.84 o
  -2   3  22        2.40        2.91      2.55 o
  -1   3  22       97.04      103.47      5.25 o
   0   3  22       27.94       26.48      3.50 o
   1   3  22       97.15      102.53      5.89 o
   2   3  22        2.23        5.28      2.21 o
  -2   4  22       23.23       18.62      2.82 o
  -1   4  22       28.92       28.64      3.28 o
   0   4  22       27.62       27.26      3.41 o
   1   4  22       28.74       30.96      3.67 o
   2   4  22       23.31       27.16      2.92 o
  -1   5  22       17.90       16.73      3.40 o
   0   5  22       14.01       13.80      2.84 o
   1   5  22       17.84       15.34      2.99 o
  -1   6  22        0.29        6.16      3.89 o
   0   6  22       19.79       21.59      3.09 o
   1   6  22        0.42        1.59      2.47 o
   1   0  23       19.07       19.81      4.63 o
   2   0  23       34.04       36.36      3.93 o
  -2   1  23        0.19        3.36      2.56 o
  -1   1  23       11.32       15.75      3.90 o
   0   1  23       10.79       19.85      2.88 o
   1   1  23       11.18       18.98      2.77 o
   2   1  23        0.21        2.93      2.17 o
  -2   2  23       25.63       26.21      3.45 o
  -1   2  23       24.70       27.49      3.70 o
   0   2  23      196.28      196.75      7.82 o
   1   2  23       23.98       28.10      3.22 o
   2   2  23       24.79       27.29      3.07 o
  -1   3  23       17.60       29.37      3.97 o
   0   3  23        0.08        4.61      2.97 o
   1   3  23       17.73       25.52      4.35 o
  -1   4  23       27.15       27.67      3.64 o
   0   4  23       31.11       39.78      4.12 o
   1   4  23       27.08       23.73      3.63 o
   0   5  23        0.07        5.65      2.89 o
   0   0  24      136.12      158.42      9.04 o
   1   0  24        0.17        2.75      2.36 o
  -1   1  24        9.89       10.79      4.39 o
   0   1  24       10.17       18.00      3.37 o
   1   1  24        9.25        8.59      2.68 o
  -1   2  24       27.03       30.73      4.12 o
   0   2  24        1.39        3.04      2.85 o
   1   2  24       26.73       35.56      3.61 o
   0   3  24       34.88       40.00      4.04 o
 
